# Supplementary material for: Comparative and functional triatomine genomics reveals reductions and expansions in insecticide resistance-related gene families
Source: PLoS Negl Trop Dis. 2017 Feb 15;11(2):e0005313. doi: 10.1371/journal.pntd.0005313 (PMC5310753; doi:10.1371/journal.pntd.0005313)
Supplement: S1 File — The structural analysis includes the prediction of number and position for the transmembrane domains, the prediction of the subcellular localization and the MOTIF search (http://www.genome.jp/tools/motif/MOTIF.html) using the Conserved Domain Database (CDD) and the Pfam database, and includes the representative domain for each superfamily, its localization in the protein sequence and E-value. (XLSX) [file pntd.0005313.s001.xlsx]

## Sheet: CYP4
Assigned name	Number of Transmembrane domains	Transmembrane domains (Positions Outside; Tmhelix; Inside)	Localization	NCBI-CDD	Position (Score, E-value)	Pfam, Description	Position (Independent E-value)
TRIDI_CYP4_05	0	-	Endoplasmic reticulum.	278495	5..197(140, 1e-38)	PF00067, Cytochrome P450	18..197(8.9e-43)
TRIDI_CYP4_08	0	-	Extracell.
TRIDI_CYP4_07	0	-	Endoplasmic reticulum.	278495	2..192(155, 2e-44)	PF00067, Cytochrome P450	2..185(2.3e-50)
TRIDI_CYP4_17	0	-	Endoplasmic reticulum.	278495	1..162(142, 1e-39)	PF00067, Cytochrome P450	2..164(1.8e-42)
TRIDI_CYP4_15	0	-	Endoplasmic reticulum. Extracell.			PF00067, Cytochrome P450	2..52(5.3e-08)
TRIIN_CYP4_12	0	-	Cytoplasm. Endoplasmic reticulum.	278495	3..105(46.5, 9e-07)	PF00067, Cytochrome P450	3..105(1.4e-06)
TRIIN_CYP4_06	1	1 – 6; 7 – 29; 30 – 150	Endoplasmic reticulum.	278495	41..139(45.3, 3e-06)	PF00067, Cytochrome P450	41..146(3e-08)
TRIIN_CYP4_03	1	1 – 4; 5 – 27; 28 – 147	Endoplasmic reticulum.	278495	40..138(44.6, 6e-06)	PF00067, Cytochrome P450	40..145(3.4e-07)
TRIIN_CYP4_10	0	-	Endoplasmic reticulum.	278495	12..164(63.8, 6e-12)	PF00067, Cytochrome P450	12..163(8.4e-13) 163..217(2.2e-08)
TRIIN_CYP4_08	0	-	Endoplasmic reticulum.	278495	20..224(58.4, 4e-10)	PF00067, Cytochrome P450	24..211(4e-13)
TRIIN_CYP4_21	0	-	Endoplasmic reticulum.	278495	31..197(76.2, 4e-16)	PF00067, Cytochrome P450	31..196(4e-17)
TRIIN_CYP4_13	0	-	Endoplasmic reticulum.	278495	127..174(69.2, 6e-14)	PF00067, Cytochrome P450	19..118(1.4e-09) 123..173(6.2e-14)
TRIIN_CYP4_07	1	1 – 4; 5 – 27; 28 – 161	Endoplasmic reticulum.	278495	40..157(58.1, 2e-10)	PF00067, Cytochrome P450	40..151(1.2e-11)
TRIPA_CYP4_07	0	-	Cytoplasm. Extracell. Mitochondrion.
TRIPA_CYP4_14	0	-	Endoplasmic reticulum.	278495	15..134(130, 1e-35)	PF00067, Cytochrome P450	15..146(2.1e-40)
TRIPA_CYP4_30	0	-	Endoplasmic reticulum.	278495	32..230(145, 4e-40)	PF00067, Cytochrome P450	29..223(1.1e-48)
TRIPA_CYP4_20	0	-	Endoplasmic reticulum.	278495	4..126(58.8, 2e-10)	PF00067, Cytochrome P450	3..172(1.8e-12)
TRIPA_CYP4_24	1	1 – 6; 7 – 26; 27 – 248	Endoplasmic reticulum.	278495	43..237(81.6, 1e-17)	PF00067, Cytochrome P450	43..236(1.2e-18)
TRIPA_CYP4_18	0	-	Endoplasmic reticulum.	278495	26..217(174, 7e-51)	PF00067, Cytochrome P450	21..217(7.1e-55)
RPRC004126-PA	0	-	Cytoplasm. Endoplasmic reticulum. Extracell.	278495	3..93(46.5, 1e-06)	PF00067, Cytochrome P450	23..93(5.9e-07)
RPRC007284-PA	0	-	Endoplasmic reticulum.	278495	1..186(161, 2e-46)	PF00067, Cytochrome P450	5..187(6.7e-48)
RPRC013652-PA	0	-	Endoplasmic reticulum.	278495	49..479(190, 7e-54)	PF00067, Cytochrome P450	49..484(1.8e-64)
RPRC007300-PA	0	-	Endoplasmic reticulum	278495	26..369(112, 1e-26)	PF00067, Cytochrome P450	28..351(2.4e-33) 446..538(1.4e-29)
RPRC007310-PA	1	1 – 19; 20 – 42; 43 – 153	Endoplasmic reticulum. Extracell.	278495	19..146(54.2, 3e-09)
RPRC007309-PA	0	-	Endoplasmic reticulum.	278495	9..205(170, 1e-49)	PF00067, Cytochrome P450	6..212(1e-56)
RPRC007301-PA	0	-	Endoplasmic reticulum.			PF00067, Cytochrome P450	9..146(6.7e-12)
RPRC003226-PA	1	1 – 3; 4 – 26; 27 – 194	Endoplasmic reticulum.	278495	36..190(73.1, 4e-15)	PF00067, Cytochrome P450	36..190(2.6e-15)
RPRC009968-PA	0	-	Endoplasmic reticulum.	278495	3..122(123, 5e-34)	PF00067, Cytochrome P450	3..122(1.2e-36)
RPRC009967-PA	0	-	Endoplasmic reticulum.	278495	2..72(75.8, 5e-17)	PF00067, Cytochrome P450	2..88(1.8e-21)
RPRC005182-PA	0	-	Endoplasmic reticulum.	278495	6..152(60.4, 8e-11)	PF00067, Cytochrome P450	6..153(1.6e-09)
RPRC002131-PA	0	-	Cytoplasm. Endoplasmic reticulum.	278495	6..69(45.0, 2e-06)	PF00067, Cytochrome P450	6..76(3.4e-06)
RPRC005286-PA	0	-	Endoplasmic reticulum.
RPRC000277-PA	0	-	Endoplasmic reticulum.	278495	30..383(193, 4e-56)	PF00067, Cytochrome P450	200..385(1e-54)
RPRC003225-PA	0	-	Endoplasmic reticulum.	278495	7..299(170, 2e-48)	PF00067, Cytochrome P450	106..297(1.7e-50)
RPRC005184-PA	0	-	Endoplasmic reticulum.	278495	14..221(183, 3e-54)	PF00067, Cytochrome P450	14..224(1.5e-57)
RPRC005136-PA	0	-	Endoplasmic reticulum.	278495	19..476(256, 1e-78)	PF00067, Cytochrome P450	19..478(1.5e-81)
RPRC002132-PA	0	-	Endoplasmic reticulum.	278495	7..344(209, 1e-62)	PF00067, Cytochrome P450	6..346(1.2e-68)
RPRC013674-PA	0	-	Endoplasmic reticulum.	278495	7..327(205, 3e-61)	PF00067, Cytochrome P450	7..326(1.2e-66)
RPRC005323-PA	0	-	Endoplasmic reticulum.			PF00067, Cytochrome P450	43..213(4.8e-53)
RPRC007948-PA	0	-	Endoplasmic reticulum.	278495	4..174(148, 3e-42)	PF00067, Cytochrome P450	2..163(1.4e-45)
RPRC007953-PA	0	-	Endoplasmic reticulum.	278495	46..213(170, 6e-50)	PF00067, Cytochrome P450	7..200(5.5e-55)
RPRC007304-PA	0	-	Endoplasmic reticulum.	278495	4..172(58.4, 2e-10)	PF00067, Cytochrome P450	2..174(3.5e-13)
RPRC007947-PA	0	-	Endoplasmic reticulum.	278495	69..465(222, 8e-66)	PF00067, Cytochrome P450	67..470(2.9e-74)
RPRC000172-PA	0	-	Endoplasmic reticulum.	278495	13..371(209, 7e-62)	PF00067, Cytochrome P450	12..373(1.9e-65)
RPRC007299-PA	0	-	Cytoplasm. Endoplasmic reticulum. Nucleus.	278495	1..131(104, 7e-27)	PF00067, Cytochrome P450	6..134(2.1e-27)
RPRC008267-PA	0	-	Endoplasmic reticulum.	278495	6..158(66.9, 2e-13)	PF00067, Cytochrome P450	6..158(9e-14)
RPRC010477-PA	0	-	Endoplasmic reticulum.	278495	2..148(141, 1e-39)	PF00067, Cytochrome P450	2..147(1.8e-42)
RPRC007307-PA	1	1 – 1; 2 – 21; 22 – 164	Endoplasmic reticulum.	278495	37..164(60.0, 5e-11)	PF00067, Cytochrome P450	37..163(1e-10)
RPRC007950-PA	0	-	Endoplasmic reticulum.
RPRC007949-PA	0	-	Endoplasmic reticulum.	278495	1..169(87.7, 2e-20)	PF00067, Cytochrome P450	5..166(1.6e-24)
RPRC007305-PA	0	-	Endoplasmic reticulum.	278495	1..231(177, 5e-52)	PF00067, Cytochrome P450	7..231(8.4e-55)
RPRC007952-PA	0	-	Endoplasmic reticulum.			PF00067, Cytochrome P450	18..413(1e-76)
RPRC002481-PA	0	-	Endoplasmic reticulum.	278495	1..85(102, 1e-26)	PF00067, Cytochrome P450	1..85(7.1e-29)
RPRC005934-PA	0	-	Endoplasmic reticulum. Mitochondrion.	278495	4..78(42.7, 8e-06)	PF00067, Cytochrome P450	4..78(3.9e-07)

## Sheet: CYP3
Assigned name	Number of Transmembrane domains	Transmembrane domains (Positions Outside; Tmhelix; Inside)	Localization	NCBI-CDD	Position (Score, E-value)	Pfam, Description	Position (Independent E-value)
TRIDI_CYP3_30	0	-	Extracell.			PF00067, Cytochrome P450
TRIDI_CYP3_20	0	-	Cytoplasm. Endoplasmic reticulum. Nucleus.	278495	2..76(72.7, 2e-16)	PF00067, Cytochrome P450	2..75(8.6e-18)
TRIDI_CYP3_06	0	-	Endoplasmic reticulum.	278495	16..72(50.4, 2e-08)	PF00067, Cytochrome P450	11..72(1.2e-13)
TRIDI_CYP3_44	1	1 – 3; 4 – 18; 19 – 135	Endoplasmic reticulum. Extracell.	-	-	-	-
TRIDI_CYP3_05	0	-	Endoplasmic reticulum.	278495	2..142(82.7, 5e-19)	PF00067, Cytochrome P450	37..83(2.3e-08) 84..142(1.1e-17)
TRIDI_CYP3_37	0	-	Endoplasmic reticulum.	278495	1..98(92.3, 1e-22)	PF00067, Cytochrome P450	1..118(3.2e-27)
TRIDI_CYP3_35	0	-	Endoplasmic reticulum.	278495	2..76(105, 1e-27)	PF00067, Cytochrome P450	2..89(7.6e-31)
TRIDI_CYP3_42	0	-	Endoplasmic reticulum.	278495	7..126(111, 4e-29)	PF00067, Cytochrome P450	3..126(7.9e-36)
TRIDI_CYP3_17	0	-	Cytoplasm. Endoplasmic reticulum. Extracell.	278495	1..218(70.8, 3e-14)	PF00067, Cytochrome P450	2..203(5.1e-15)
TRIDI_CYP3_52	0	-	Endoplasmic reticulum.	278495	47..276(154, 7e-43)	PF00067, Cytochrome P450	40..254(5.5e-51)
TRIDI_CYP3_23	0	-	Cytoplasm. Endoplasmic reticulum. Nucleus.	278495	1..40(61.5, 1e-11)	PF00067, Cytochrome P450	2..40(5.6e-11) 42..97(3.3e-13) 103..151(2.3e-08)
TRIDI_CYP3_34	1	1 – 59; 60 – 79; 80 – 237	Endoplasmic reticulum.	278495	2..226(109, 1e-27)	PF00067, Cytochrome P450	6..235(9.8e-30)
TRIDI_CYP3_01	0	-	Endoplasmic reticulum.	278495	14..110(66.9, 7e-14)	PF00067, Cytochrome P450	11..109(3.3e-14)
TRIDI_CYP3_18	0	-	Endoplasmic reticulum.	278495	3..206(180, 8e-54)	PF00067, Cytochrome P450	9..205(5.3e-59)
TRIDI_CYP3_19	0	-	Endoplasmic reticulum. Extracell. Mitochondrion.	278495	1..85(95.0, 3e-24)	PF00067, Cytochrome P450	1..85(5.1e-20)
TRIDI_CYP3_41	0	-	Endoplasmic reticulum.	278495	2..146(130, 4e-36)	PF00067, Cytochrome P450	2..139(1.4e-39)
TRIDI_CYP3_10	0	-	Endoplasmic reticulum.	278495	15..208(177, 3e-52)	PF00067, Cytochrome P450	15..205(1.9e-55)
TRIDI_CYP3_11	0	-	Endoplasmic reticulum.	278495	12..149(117, 3e-31)	PF00067, Cytochrome P450	8..153(3.4e-35)
TRIDI_CYP3_39	0	-	Endoplasmic reticulum.	278495	1..184(164, 8e-48)	PF00067, Cytochrome P450	2..182(8.7e-52)
TRIDI_CYP3_24	0	-	Endoplasmic reticulum.	278495	2..151(130, 9e-36)	PF00067, Cytochrome P450	2..150(1e-38)
TRIDI_CYP3_56	0	-	Endoplasmic reticulum.	278495	1..165(147, 1e-41)	PF00067, Cytochrome P450	1..160(1.9e-49)
TRIDI_CYP3_25	0	-	Endoplasmic reticulum.	278495	4..68(66.1, 5e-14)	PF00067, Cytochrome P450	4..68(9.5e-16)
TRIDI_CYP3_02	0	-	Endoplasmic reticulum. Extracell.	278495	1..58(64.6, 1e-13)	PF00067, Cytochrome P450	1..55(1.6e-15)
TRIDI_CYP3_27	0	-	Endoplasmic reticulum. Extracell.	278495	1..65(80.0, 5e-19)	PF00067, Cytochrome P450	1..65(1.3e-20)
TRIDI_CYP3_57	0	-	Endoplasmic reticulum.	-	-	PF00067, Cytochrome P450	35..204(1e-06)
TRIDI_CYP3_47	0	-	Endoplasmic reticulum.	278495	7..95(91.2, 2e-22)	PF00067, Cytochrome P450	6..97(8e-27)
TRIDI_CYP3_07	0	-	Endoplasmic reticulum.	278495	1..79(57.7, 6e-11)	PF00067, Cytochrome P450	1..73(3.6e-15)
TRIDI_CYP3_16	0	-	Endoplasmic reticulum.	278495	8..185(174, 9e-52)	PF00067, Cytochrome P450	9..187(8.4e-58)
TRIDI_CYP3_43	0	-	Endoplasmic reticulum.	278495	8..237(90.4, 8e-21)	PF00067, Cytochrome P450	6..236(3.6e-27)
TRIDI_CYP3_38	0	-	Endoplasmic reticulum.	278495	4..193(172, 8e-51)	PF00067, Cytochrome P450	14..195(4.8e-58)
TRIDI_CYP3_12	0	-	Endoplasmic reticulum.	278495	1..76(85.4, 1e-20)	PF00067, Cytochrome P450	1..76(5.7e-23)
TRIDI_CYP3_04	0	-	Endoplasmic reticulum.	278495	3..111(98.9, 4e-25)	PF00067, Cytochrome P450	3..112(2e-27)
TRIDI_CYP3_08	0	-	Endoplasmic reticulum.	278495	1..94(93.9, 1e-23)	PF00067, Cytochrome P450	1..90(8.7e-28)
TRIDI_CYP3_36	0	-	<50	-	-	-	-
TRIDI_CYP3_22	0	-	Endoplasmic reticulum.	278495	11..222(175, 2e-51)	PF00067, Cytochrome P450	11..222(2.9e-57)
TRIDI_CYP3_28	1	1 – 19; 20 – 37; 38 – 194	Endoplasmic reticulum.	278495	54..194(59.6, 1e-10)	PF00067, Cytochrome P450	53..193(1.6e-11)
TRIDI_CYP3_32	0	-	Endoplasmic reticulum.	278495	1..144(153, 1e-44)	PF00067, Cytochrome P450	1..143(1.9e-49)
TRIDI_CYP3_58	0	-	Endoplasmic reticulum.	278495	1..135(129, 8e-36)	PF00067, Cytochrome P450	1..134(2.3e-41)
TRIDI_CYP3_40	0	-	Endoplasmic reticulum.	278495	15..265(86.9, 3e-19)	PF00067, Cytochrome P450	13..266(1.2e-22)
TRIDI_CYP3_21	2	1 – 70; 71 – 93; 94 – 155; 156 – 178; 179 – 246	Endoplasmic reticulum.	278495	15..246(74.2, 4e-15)	PF00067, Cytochrome P450	31..212(9.2e-14)
TRIIN_CYP3_01	0	-	Endoplasmic reticulum. Extracell.	278495	2..84(62.7, 1e-12)	PF00067, Cytochrome P450	2..79(5.8e-16)
TRIIN_CYP3_42	0	-	Endoplasmic reticulum.	278495	2..105(83.9, 8e-20)	PF00067, Cytochrome P450	2..100(1.9e-24)
TRIIN_CYP3_34	0	-	Endoplasmic reticulum.	278495	7..109(100, 1e-25)	PF00067, Cytochrome P450	7..107(3e-28)
TRIIN_CYP3_23	0	-	Endoplasmic reticulum.	278495	1..174(182, 1e-54)	PF00067, Cytochrome P450	2..179(4.3e-59)
TRIIN_CYP3_35	0	-	Extracell. Mitochondrion.	-	-	PF00067, Cytochrome P450	1..48(2.6e-06)
TRIIN_CYP3_56	0	-	Endoplasmic reticulum.	278495	1..106(115, 9e-31)	PF00067, Cytochrome P450	1..125(1.9e-37)
TRIIN_CYP3_18	0	-	Endoplasmic reticulum. Mitochondrion.	278495	1..110(130, 3e-36)	PF00067, Cytochrome P450	1..125(3.7e-40)
TRIIN_CYP3_27	0	-	Endoplasmic reticulum.	-	-	PF00067, Cytochrome P450	2..105(2e-27)
TRIIN_CYP3_36	0	-	Endoplasmic reticulum. Extracell.	278495	1..34(43.0, 3e-06)	PF00067, Cytochrome P450	1..34(4.3e-07)
TRIIN_CYP3_58	0	-	Endoplasmic reticulum.	278495	11..131(101, 1e-25)	PF00067, Cytochrome P450	6..152(6.5e-17)
TRIIN_CYP3_44	0	-	Cytoplasm. Endoplasmic reticulum. Extracell.	278495	4..123(43.4, 9e-06)	PF00067, Cytochrome P450	3..125(1.3e-06)
TRIIN_CYP3_45	0	-	Endoplasmic reticulum.	278495	6..190(76.2, 4e-16)	PF00067, Cytochrome P450	8..179(3.3e-18)
TRIIN_CYP3_51	0	-	Endoplasmic reticulum.	278495	5..277(97.0, 1e-22)	PF00067, Cytochrome P450	16..277(1.9e-25)
TRIIN_CYP3_13	0	-	Endoplasmic reticulum.	278495	1..196(180, 1e-53)	PF00067, Cytochrome P450	1..192(5.9e-57)
TRIIN_CYP3_02	0	-	Endoplasmic reticulum.	278495	7..140(96.2, 8e-24)	PF00067, Cytochrome P450	4..140(3.5e-25)
TRIIN_CYP3_03	0	-	Endoplasmic reticulum.	278495	75..191(75.0, 9e-16)	PF00067, Cytochrome P450	6..191(3.8e-22)
TRIIN_CYP3_43	0	-	Endoplasmic reticulum.	278495	15..258(86.9, 2e-19)	PF00067, Cytochrome P450	5..257(8.8e-25)
TRIIN_CYP3_31	0	-	Endoplasmic reticulum.	278495	3..182(190, 9e-58)	PF00067, Cytochrome P450	4..183(4.1e-61)
TRIIN_CYP3_08	0	-	Endoplasmic reticulum.	278495	17..179(70.4, 3e-14)	PF00067, Cytochrome P450	16..166(1e-16)
TRIIN_CYP3_24	1	1 – 1; 2 – 24; 25 – 161	Endoplasmic reticulum.	278495	30..147(44.6, 6e-06)	-	-
TRIIN_CYP3_19	0	-	Endoplasmic reticulum.	278495	2..142(56.9, 2e-09)	PF00067, Cytochrome P450	2..130(1.3e-11)
TRIIN_CYP3_65	0	-	Endoplasmic reticulum.	278495	1..187(171, 2e-50)	PF00067, Cytochrome P450	1..183(2.5e-54)
TRIIN_CYP3_25	0	-	Endoplasmic reticulum.	278495	18..192(75.8, 6e-16)	PF00067, Cytochrome P450	22..205(6e-21)
TRIIN_CYP3_58	0	-	Endoplasmic reticulum.	278495	2..153(58.4, 2e-10)	PF00067, Cytochrome P450	11..131(4e-31)
TRIIN_CYP3_49	1	1 – 20; 21 – 40; 41 – 161	Endoplasmic reticulum.	278495	23..150(49.2, 2e-07)	PF00067, Cytochrome P450	58..152(6.1e-10)
TRIIN_CYP3_09	0	-	Endoplasmic reticulum. Extracell. Mitochondrion.	278495	5..53(48.8, 3e-08)	PF00067, Cytochrome P450	5..52(2.7e-07)
TRIIN_CYP3_63	0	-	Endoplasmic reticulum.	278495	1..137(121, 7e-33)	PF00067, Cytochrome P450	3..136(2.7e-41)
TRIIN_CYP3_64	1	1 – 1; 2 – 20; 21 – 367	Endoplasmic reticulum.	278495	37..367(118, 1e-29)	PF00067, Cytochrome P450	35..367(3.3e-37)
TRIIN_CYP3_06	0	-	Endoplasmic reticulum. Extracell.	225035	5..68(50.5, 2e-08)	PF00067, Cytochrome P450	3..57(1.3e-11)
TRIIN_CYP3_14	0	-	Endoplasmic reticulum.	278495	11..98(87.7, 9e-21)	PF00067, Cytochrome P450	11..93(2.9e-22)
TRIIN_CYP3_52	0	-	Endoplasmic reticulum. Mitochondrion.	278495	2..133(90.4, 1e-21)	PF00067, Cytochrome P450	2..77(6.6e-16)
TRIIN_CYP3_22	0	-	Endoplasmic reticulum.	278495	4..172(175, 4e-52)	PF00067, Cytochrome P450	4..172(1.2e-57)
TRIIN_CYP3_21	0	-	Endoplasmic reticulum.	278495	1..146(160, 4e-47)	PF00067, Cytochrome P450	5..146(5e-51)
TRIIN_CYP3_11	1	1 – 3; 4 – 23; 24 – 100	Endoplasmic reticulum.	-	-	-	-
TRIIN_CYP3_29	0	-	Endoplasmic reticulum.	278495	6..132(150, 2e-43)	PF00067, Cytochrome P450	6..132(1.4e-46)
TRIIN_CYP3_53	0	-	Endoplasmic reticulum.	278495	7..206(155, 4e-44)	PF00067, Cytochrome P450	8..206(1.1e-45)
TRIIN_CYP3_57	1	1 – 19; 20 – 37; 38 – 245	Endoplasmic reticulum.	278495	53..234(77.7, 2e-16)	PF00067, Cytochrome P450	53..237(6e-21)
TRIIN_CYP3_39	0	-	Endoplasmic reticulum.	278495	20..125(61.9, 3e-11)	PF00067, Cytochrome P450	9..205(9e-10)
TRIIN_CYP3_61	0	-	Endoplasmic reticulum.	278495	6..199(184, 6e-55)	PF00067, Cytochrome P450	6..197(1.6e-58)
TRIPA_CYP3_19	0	-	Cytoplasm. Extracell.	-	-	-	-
TRIPA_CYP3_52	0	-	Endoplasmic reticulum.	278495	4..350(224, 2e-68)	PF00067, Cytochrome P450	5..348(3.2e-69)
TRIPA_CYP3_09	0	-	Endoplasmic reticulum.	278495	6..132(127, 4e-35)	PF00067, Cytochrome P450	6..137(1.9e-40)
TRIPA_CYP3_22	0	-	Endoplasmic reticulum.	278495	1..137(147, 2e-42)	PF00067, Cytochrome P450	1..137(3.3e-45)
TRIPA_CYP3_02	0	-	Endoplasmic reticulum.	278495	3..165(185, 4e-56)	PF00067, Cytochrome P450	2..166(1.4e-58)
TRIPA_CYP3_28	0	-	Mitochondrion.	-	-	-	-
TRIPA_CYP3_54	0	-	Endoplasmic reticulum.	278495	2..298(178, 4e-51)	PF00067, Cytochrome P450	2..298(1e-57)
TRIPA_CYP3_13	1	1 – 9; 10 – 32; 33 – 179	Endoplasmic reticulum.			PF00067, Cytochrome P450	63..169(8.9e-08)
TRIPA_CYP3_41	0	-	Extracell.	-	-	-	-
TRIPA_CYP3_55	0	-	Endoplasmic reticulum.	278495	7..271(187, 3e-55)	PF00067, Cytochrome P450	10..268(3.6e-63)
TRIPA_CYP3_07	0	-	Cytoplasm. Endoplasmic reticulum. Extracell.	278495	1..73(46.9, 2e-07)	PF00067, Cytochrome P450	1..72(5.9e-08)
TRIPA_CYP3_20	0	-	Endoplasmic reticulum. Nucleus.	-	-	-	-
TRIPA_CYP3_40	0	-	Extracell. Nucleus.	-	-	PF00067, Cytochrome P450	1..86(3.5e-07)
TRIPA_CYP3_37	1	1 – 35; 36 – 58; 59 – 153	Endoplasmic reticulum.	-	-	-	-
TRIPA_CYP3_60	0	-	Endoplasmic reticulum.	278495	2..223(143, 1e-39)	PF00067, Cytochrome P450	4..201(1.9e-47)
TRIPA_CYP3_58	1	1 – 51; 52 – 71; 72 – 344	Endoplasmic reticulum.	278495	8..334(214, 1e-64)	PF00067, Cytochrome P450	6..339(2.3e-69)
TRIPA_CYP3_15	1	1 – 79; 80 – 102; 103 – 103	Endoplasmic reticulum. Extracell.	278495	19..94(53.8, 2e-09)	PF00067, Cytochrome P450	4..94(1.1e-11)
TRIPA_CYP3_01	0	-	Endoplasmic reticulum.	278495	5..200(80.0, 2e-17)	PF00067, Cytochrome P450	13..167(7.6e-20)
TRIPA_CYP3_24	0	-	Endoplasmic reticulum.	278495	12..134(80.4, 3e-18)	PF00067, Cytochrome P450	20..136(8.6e-19)
TRIPA_CYP3_61	1	1 – 4; 5 – 27; 28 – 205	Endoplasmic reticulum.	278495	1..200(170, 9e-50)	PF00067, Cytochrome P450	2..197(1.4e-53)
TRIPA_CYP3_53	0	-	Endoplasmic reticulum.	278495	8..335(148, 2e-40)	PF00067, Cytochrome P450	11..335(3.3e-44)
TRIPA_CYP3_23	0	-	Endoplasmic reticulum. Mitochondrion.	278495	57..158(70.4, 2e-14)	PF00067, Cytochrome P450	2..57(3.1e-09) 58..131(8.1e-13)
TRIPA_CYP3_35	1	1 – 6; 7 – 29; 30 – 210	Endoplasmic reticulum.	278495	1..206(169, 2e-49)	PF00067, Cytochrome P450	3..204(1.3e-51)
TRIPA_CYP3_12	0	-	Endoplasmic reticulum.	278495	1..183(160, 2e-46)	PF00067, Cytochrome P450	1..182(3.3e-49)
TRIPA_CYP3_21	0	-	Endoplasmic reticulum. Extracell.	278495	5..67(42.7, 6e-06)
TRIPA_CYP3_67	1	1 – 3; 4 – 21; 22 – 191	Endoplasmic reticulum.	-	-	PF00067, Cytochrome P450	35..177(2.7e-09)
TRIPA_CYP3_48	0	-	Endoplasmic reticulum. Mitochondrion.	278495	5..141(131, 1e-35)	PF00067, Cytochrome P450	5..140(9.5e-43) 162..202(2.2e-07)
TRIPA_CYP3_49	0	-	Endoplasmic reticulum.	278495	36..482(199, 1e-57)	PF00067, Cytochrome P450	35..474(3.4e-69)
TRIPA_CYP3_65	0	-	Endoplasmic reticulum.	278495	1..130(118, 4e-32)	PF00067, Cytochrome P450	1..124(2.3e-35)
TRIPA_CYP3_32	0	-	Endoplasmic reticulum.	278495	44..231(61.5, 4e-11)	PF00067, Cytochrome P450	44..215(1.3e-15)
TRIPA_CYP3_34	0	-	Endoplasmic reticulum.	278495	24..181(58.4, 3e-10)	PF00067, Cytochrome P450	23..186(1.8e-13)
TRIPA_CYP3_08	0	-	Endoplasmic reticulum.	278495	1..106(106, 3e-28)	PF00067, Cytochrome P450	1..106(2.8e-34)
TRIPA_CYP3_03	0	-	Endoplasmic reticulum.	278495	5..151(139, 4e-39)	-	-
TRIPA_CYP3_68	0	-	Extracell.	-	-	-	-
TRIPA_CYP3_47	1	1 – 1; 2 – 19; 20 -521	Endoplasmic reticulum.	278495	38..513(235, 2e-70)	PF00067, Cytochrome P450	37..276(2.1e-20) 319..516(2.8e-58)
TRIPA_CYP3_66	0	-	Endoplasmic reticulum.	278495	1..147(145, 1e-41)	PF00067, Cytochrome P450	2..145(4.5e-47)
TRIPA_CYP3_27	1	1 – 19; 20 – 42; 43 – 185	Endoplasmic reticulum.	278495	54..180(61.9, 2e-11)	PF00067, Cytochrome P450	54..181(2.5e-11)
TRIPA_CYP3_57	0	-	Endoplasmic reticulum.	278495	11..226(197, 1e-59)	PF00067, Cytochrome P450	19..225(1.1e-62)
RPRC014313-PA	3	1 – 4; 5 – 27; 28 – 212; 213 – 235; 236 – 297; 298 – 320; 321 – 491	Endoplasmic reticulum.	278495	46..481(220, 2e-65)	PF00067, Cytochrome P450	42..478(1e-71)
RPRC000320-PA	1	1 – 2; 3 – 24; 25 – 590	Endoplasmic reticulum. Mitochondrion.	278495	188..422(164, 4e-44)	PF00067, Cytochrome P450	39..214(4.9e-11) 206..414(1.9e-50)
RPRC004305-PA	1	1 -164; 165 – 184; 185 -441	Endoplasmic reticulum.	278495	1..433(238, 1e-72)	PF00067, Cytochrome P450	3..429(5e-81)
RPRC007864-PA	1	1 – 6; 7 – 29; 30 – 491	Endoplasmic reticulum.	278495	44..486(267, 7e-83)	PF00067, Cytochrome P450	44..484(3.5e-84)
RPRC007865-PA	1	1 – 3; 4 – 26; 27 – 491	Endoplasmic reticulum.	278495	40..480(276, 3e-86)	PF00067, Cytochrome P450	40..478(1.4e-86)
RPRC000234-PA	0	-	Endoplasmic reticulum.	278495	44..428(200, 3e-58)	PF00067, Cytochrome P450	37..429(8.8e-59)
RPRC009032-PA	1	1 -6; 7 – 26; 27 – 504	Endoplasmic reticulum.	278495	84..496(251, 7e-77)	PF00067, Cytochrome P450	67..493(1.1e-87)
RPRC010496-PA	0	-	Endoplasmic reticulum.	278495	3..368(206, 4e-61)	PF00067, Cytochrome P450	3..363(3.7e-67)
RPRC004913-PA	1	1 – 3; 4 – 22; 23 – 142	Endoplasmic reticulum.
RPRC004897-PA	2	1 – 89; 90 – 112; 113 – 167; 168 – 190; 191 – 368	Endoplasmic reticulum.	278495	1..355(231, 1e-70)	PF00067, Cytochrome P450	1..355(1.6e-78)
RPRC004888-PA	0	-	Endoplasmic reticulum.	278495	1..385(173, 1e-48)	PF00067, Cytochrome P450	10..385(1.2e-59)
RPRC000788-PA	0	-	Endoplasmic reticulum.	278495	12..439(267, 1e-83)	PF00067, Cytochrome P450	13..444(9.1e-90)
RPRC009053-PA	1	1 – 6; 7 – 26; 27 – 492	Endoplasmic reticulum.	278495	38..490(206, 5e-60)	PF00067, Cytochrome P450	40..486(3.8e-70)
RPRC000171-PA	2	1 – 3; 4 – 26; 27 – 320; 321 – 343; 344 – 523	Endoplasmic reticulum.	278495	64..519(251, 2e-76)	PF00067, Cytochrome P450	86..511(5.6e-80)
RPRC000005-RPRC011373		1 – 167; 168 – 190; 191 – 369	Endoplasmic reticulum.	278495	1..363(209, 3e-62)	PF00067, Cytochrome P450	4..357(1.9e-64)
RPRC011368-PA	2	1 – 3; 4 – 26; 27 – 320; 321 – 343; 344 – 523	Endoplasmic reticulum.	278495	64..517(256, 2e-78)	PF00067, Cytochrome P450	86..512(1.9e-81)
RPRC006625-PA	0	-	Extracell.	-	-	-	-
RPRC001358-PA	1	1 – 1; 2 – 24; 25 – 295	Endoplasmic reticulum.	278495	30..200(77.3, 6e-16)	PF00067, Cytochrome P450	30..269(5.1e-21)
RPRC008625-PA	0	-	Endoplasmic reticulum.	278495	1..460(215, 1e-63)	PF00067, Cytochrome P450	3..457(1.8e-71)
RPRC001357-PA	1	1 – 19; 20 – 42; 43 – 186	Endoplasmic reticulum.	278495	13..173(151, 4e-43)	PF00067, Cytochrome P450	15..169(3.5e-50)
RPRC014138-PA	1	1 – 1; 2 – 29; 20 -488	Endoplasmic reticulum.	278495	33..477(215, 2e-63)	PF00067, Cytochrome P450	33..472(3.7e-73)
RPRC001678-PA	2	1 – 1381; 1382 – 1404; 1405 – 1633; 1634 – 1656; 1657 – 1792	Cytoplasm. Endoplasmic reticulum. Nucleus.	278495	1657..1788(91.2, 1e-18)	PF00067, Cytochrome P450	1657..1781(1.8e-25)
RPRC014201-PA	0	-	Endoplasmic reticulum.	278495	2..112(92.7, 7e-23)	PF00067, Cytochrome P450	4..107(7.1e-29)
RPRC006536-PA	2	1 – 3; 4 – 23; 24 – 212; 213 – 235; 236 – 494	Endoplasmic reticulum.	278495	38..490(227, 1e-67)	PF00067, Cytochrome P450	37..483(1.1e-79)
RPRC011301-PA	1	1 – 438; 439 – 458; 459 – 870	Endoplasmic reticulum.	278495	2..437(208, 2e-58)	PF00067, Cytochrome P450	4..436(3.5e-68) 472..869(2.8e-55)
RPRC008835-PA	0	-	Endoplasmic reticulum.	278495	1..64(56.5, 9e-11)	PF00067, Cytochrome P450	2..64(1.2e-13)
RPRC014708-PA	0	-	Endoplasmic reticulum.	278495	1..126(122, 2e-33)	PF00067, Cytochrome P450	2..126(6.1e-37)
RPRC004242-PA	0	-	Endoplasmic reticulum.	-	-	-	-
RPRC003089-PA	1	1 -; 4 -26; 27 – 377	Endoplasmic reticulum.	278495	42..377(116, 6e-29)	PF00067, Cytochrome P450	42..377(5.7e-34)
RPRC011370-PA	2	1 – 3; 4 – 23; 24 – 35; 36 – 53; 54 – 511	Endoplasmic reticulum.	278495	37..506(241, 6e-73)	PF00067, Cytochrome P450	37..502(6.9e-80)
RPRC006739-PA	1	1 – 11; 12 – 34; 35 – 502	Endoplasmic reticulum.	278495	43..502(240, 2e-72)	PF00067, Cytochrome P450	43..501(3.8e-79)
RPRC006697-PA	1	1 – 6; 7 – 29; 30 – 513	Endoplasmic reticulum.	278495	40..507(243, 2e-73)	PF00067, Cytochrome P450	40..504(5.5e-78)
RPRC009832-PA	0	-	Cytoplasm. Endoplasmic reticulum.	278495	14..98(83.5, 2e-18)	PF00067, Cytochrome P450	12..94(1.1e-21)

## Sheet: GSTs
Assigned Name	Number of Transmembrane domains	Transmembrane domains (Positions Outside; Tmhelix; Inside)	Localization	NCBI-CDD	Position (Score, E-value)	Pfam, Description	Position (Independent E-value)
TRIDI_Gst_13	1	(1 – 159; 16 – 182; 183 – 195)	Cytoplasm.	198301	28..63(46.8, 3e-08)	PF14497, Glutathione S-transferase, C-terminal domain	21..63(3.2e-06)
TRIDI_Gst_11	0	-	Cytoplasm.	198301	15..92(78.0, 2e-19)	PF14497, Glutathione S-transferase, C-terminal domain	12..98(7.4e-18)
TRIDI_Gst_06	0	-	Cytoplasm.	198301	35..112(79.6, 1e-19)	PF14497, Glutathione S-transferase, C-terminal domain	33..125(2.2e-21)
TRIDI_Gst_05	0	-	Cytoplasm.	198301	35..112(79.6, 1e-19)	PF14497, Glutathione S-transferase, C-terminal domain	33..125(2.2e-21)
TRIDI_Gst_12	0	-	Cytoplasm.	239337	22..91(99.2, 1e-26)	PF14497, Glutathione S-transferase, C-terminal domain	114..195(6.8e-14)
TRIDI_Gst_02	0	-	Cytoplasm.	239337	22..91(103, 4e-28)	PF14497, Glutathione S-transferase, C-terminal domain	114..195(6.8e-14)
TRIDI_Gst_01	0	-	Cytoplasm.	239337	27..96(102, 9e-28)	PF14497, Glutathione S-transferase, C-terminal domain	119..200(7.2e-14)
TRIDI_Gst_14	0	-	Cytoplasm.	239337	24..93(102, 1e-27)	PF14497, Glutathione S-transferase, C-terminal domain	116..218(3.8e-19)
TRIDI_Gst_16	0	-	Cytoplasm.	239337	1..67(94.9, 5e-25)	PF14497, Glutathione S-transferase, C-terminal domain	91..191(2.7e-21)
TRIDI_Gst_20	0	-	Cytoplasm.	239337	6..74(100, 4e-27)	PF14497, Glutathione S-transferase, C-terminal domain	98..199(9e-20)
TRIDI_Gst_19	0	-	Mitochondria	239337	6..74(97.6, 6e-26)	PF14497, Glutathione S-transferase, C-terminal domain	99..199(2.1e-18)
TRIDI_Gst_21	0	-	Cytoplasm.	239337	6..74(97.2, 7e-26)	PF14497, Glutathione S-transferase, C-terminal domain	99..199(2.1e-18)
TRIDI_Gst_03	0	-	Cytoplasm.	198301	25..99(51.1, 2e-09)	PF14497, Glutathione S-transferase, C-terminal domain	32..113(4.2e-11)
TRIINF_GST_06	0	-	Cytoplasm.	198301	24..125(93.1, 1e-24)	PF14497, Glutathione S-transferase, C-terminal domain	37..138(1e-21)
TRIINF_GST_14	0	-	Cytoplasm.	239337	17..86(102, 1e-28)	PF14497, Glutathione S-transferase, C-terminal domain	18..86(2.9e-11)
TRIINF_GST_08	0	-	Cytoplasm.	239337	28..97(103, 8e-28)	PF14497, Glutathione S-transferase, C-terminal domain	120..222(2e-19)
TRIINF_GST_03	0	-	Cytoplasm.	-	-	PF14497, Glutathione S-transferase, C-terminal domain	2..52(1.2e-09)
TRIINF_GST_13	0	-	Cytoplasm.	239337	6..74(99.5, 1e-26)	PF14497, Glutathione S-transferase, C-terminal domain	99..199(1.3e-18)
TRIINF_GST_11	0	-	Cytoplasm.	239337	34..102(108, 5e-30)	PF14497, Glutathione S-transferase, C-terminal domain	129..228(9.3e-19)
TRIINF_GST_12	0	-	Cytoplasm.	239337	7..76(107, 1e-29)	PF14497, Glutathione S-transferase, C-terminal domain	102..200(5.2e-19)
TRIINF_GST_02	0	-	Cytoplasm.	198301	4..89(54.9, 9e-11)	PF14497, Glutathione S-transferase, C-terminal domain	7..103(2.9e-14)
TRIINF_GST_07	0	-	Cytoplasm.	239337	8..66(93.8, 3e-26)	PF02798, Glutathione S-transferase, N-terminal domain	9..66(2.4e-08)
TRIPA_GST_01	0	-	Cytoplasm.	239337	8..64(82.2, 5e-22)	-	-
TRIPA_GST_02	0	-	Cytoplasm.	198301	3..74(67.6, 1e-15)	PF14497, Glutathione S-transferase, C-terminal domain	8..87(2.2e-15)
TRIPA_GST_05	0	-	Cytoplasm.	239337	6..74(100, 4e-27)	PF14497, Glutathione S-transferase, C-terminal domain	98..199(9e-20)
TRIPA_GST_07	0	-	Cytoplasm.	239337	13..82(103, 4e-28)	PF14497, Glutathione S-transferase, C-terminal domain	105..207(3.4e-19)
TRIPA_GST_10	0	-	Cytoplasm.	239337	1..70(98.0, 1e-26)	PF14497, Glutathione S-transferase, C-terminal domain	71..170(1.8e-20)
RPRC002917-PA	0	-	Cytoplasm.	239337	8..79(98.8, 2e-26)	PF14497, Glutathione S-transferase, C-terminal domain	103..203(6e-21)
RPRC007353-PA	0	-	Cytoplasm.	239337	4..72(101, 2e-27)	PF14497, Glutathione S-transferase, C-terminal domain	97..197(1.1e-16)
RPRC009365-PA	0	-	Cytoplasm.	239337	4..73(104, 1e-28)	PF14497, Glutathione S-transferase, C-terminal domain	97..198(4.2e-23)
RPRC010609-PA	0	-	Cytoplasm.	239337	7..76(98.4, 3e-27)	PF02798, Glutathione S-transferase, N-terminal domain	9..77(2e-09)
RPRC011128-PA	0	-	Cytoplasm.	239337	4..72(118, 6e-34)	PF14497, Glutathione S-transferase, C-terminal domain	99..198(8.3e-20)
RPRC011244-PA	0	-	Cytoplasm.	239337	4..72(108, 4e-30)	PF14497, Glutathione S-transferase, C-terminal domain	97..198(7.7e-17)
RPRC015269-PA	0	-	Cytoplasm.	239337	5..74(99.2, 1e-26)	PF14497, Glutathione S-transferase, C-terminal domain	97..199(3.2e-20)

## Sheet: CCEs_cladeE
Assigned name	Number of Transmembrane domains	Transmembrane domains (Positions Outside; Tmhelix; Inside)	Localization	NCBI-CDD	Position (Score, E-value)	Pfam, Description	Position (Independent E-value)
RPRC014625	0	-	Cell membrane. Cytoplasm. Endoplasmic reticulum. Extracell. Nucleus. Peroxisome. Vacuole.	278561	21..247(80.1, 6e-17)	PF00135, Carboxylesterase family	4..247(4.2e-21)
RPRC014623	0	-	Cell membrane. Extracell. Nucleus. Vacuole.	278561	18..244(78.1, 2e-16)	PF00135, Carboxylesterase family	5..244(1.1e-20)
RPRC010231	0	-	Cell membrane. Extracell.	238191	1..225(81.6, 2e-17)	PF00135, Carboxylesterase family	6..247(6.7e-20)
RPRC014627	0	-	Endoplasmic reticulum.	278561	23..225(281, 5e-89)	PF00135, Carboxylesterase family	22..225(1e-82)
RPRC010228	0	-	Cell membrane. Extracell.	278561	8..190(239, 4e-73)	PF00135, Carboxylesterase family	6..190(2.7e-69)
TRIDI_CCE_02	0	-	Extracell.			-	-
TRIDI_CCE_17	0	-	Cytoplasm.			-	-
TRIDI_CCE_15	0	-	Extracell			-	-
TRIDI_CCE_27	0	-	Cell membrane. Cytoplasm. Extracell. Nucleus. Vacuole.	238191	15..182(70.8, 3e-14)	PF00135, Carboxylesterase family	7..197(6.5e-16)
TRIDI_CCE_12	0	-	Cell membrane. Extracell. Nucleus.	278561	20..78(65.8, 1e-13)	PF00135, Carboxylesterase family	18..82(2.3e-12)
RPRC001239	0	-	Cell membrane.	278561	2..340(270, 1e-84)	PF00135, Carboxylesterase family	2..342(4.4e-82)
TRIINF_CCE_02	0	-	Cell membrane. Cell wall. Cytoplasm. Endoplasmic reticulum. Extracell. Golgi apparatus. Lysosome. Nucleus.			-	-
RPRC010262	0	-	Endoplasmic reticulum.	238191	2..231(90.5, 2e-20)	PF00135, Carboxylesterase family	3..239(8.4e-23)
RPRC010261	0	-	Cell membrane. Cytoplasm. Extracell.				8..150(2.3e-13)
RPRC010224	0	-	Cell membrane. Endoplasmic reticulum. Extracell. Nucleus.			-	-
RPRC010226	0	-	Endoplasmic reticulum.	278561	1..55(98.9, 5e-23)	PF00135, Carboxylesterase family	1..55(3.3e-23) 79..302(8.6e-14)
RPRC010267	0	-	Endoplasmic reticulum.	278561	32..234(273, 2e-84)	PF00135, Carboxylesterase family	30..234(1.1e-79) 259..483(1.1e-17)
RPRC010268	0	-	Cell membrane. Endoplasmic reticulum.	278561	2..467(298, 3e-94)	PF00135, Carboxylesterase family	2..204(3.6e-79) 243..467(6.1e-13)
RPRC004680	0	-	Cell membrane. Extracell.	278561	17..115(128, 1e-35)	PF00135, Carboxylesterase family	21..114(2.4e-30)
RPRC010259	0	-	Cell membrane.	278561	12..219(276, 3e-86)	PF00135, Carboxylesterase family	16..219(1.6e-79) 221..457(8.2e-22)
RPRC010260	0	-	Cell membrane. Cytoplasm. Extracell.	278561	49..219(197, 1e-56)	PF00135, Carboxylesterase family	53..221(1.1e-53)
RPRC010265	0	-	Cell membrane. Cytoplasm. Endoplasmic reticulum.	238191	23..455(279, 3e-87)	PF00135, Carboxylesterase family	22..224(2.5e-77) 227..467(7e-20)
TRIDI_CCE_20	0	-	Extracell. Nucleus.	278561	4..56(91.6, 3e-23)	PF00135, Carboxylesterase family	3..56(1.4e-22)
TRIDI_CCE_09	0	-	Cell membrane. Cytoplasm. Endoplasmic reticulum. Lysosome. Nucleus. Vacuole.	278561	1..182(75.1, 9e-16)	PF00135, Carboxylesterase family	2..182(1.3e-14)
RPRC003605	0	-	Cell membrane. Extracell. Mitochondrion.	278561	3..126(170, 7e-51)	PF00135, Carboxylesterase family	2..122(1.4e-44)
RPRC003564	0	-	Cell membrane. Endoplasmic reticulum.	278561	130..645(419, 7e-139)	PF00135, Carboxylesterase family	132..645(6.7e-127)
RPRC003565	0	-	Cell membrane. Endoplasmic reticulum.	278561	20..118(99.7, 3e-25)	PF00135, Carboxylesterase family	22..64(2.8e-12) 67..115(1.4e-11)
RPRC003566	0	-	Endoplasmic reticulum.	278561	18..460(323, 2e-103)	PF00135, Carboxylesterase family	23..247(3.2e-76) 247..485(1.7e-21)
RPRC003606	0	-	Extracell.	278561	20..118(99.7, 3e-25)	PF00135, Carboxylesterase family	22..64(2.8e-12) 67..115(1.4e-11)
TRIINF_CCE_06	0	-	Cell membrane. Endoplasmic reticulum. Extracell. Nucleus. Vacuole	278561	4..240(77.0, 5e-16)	PF00135, Carboxylesterase family	3..240(6.6e-23)
RPRC008217	0	-	Cell membrane. Extracell.	238191	9..128(60.4, 2e-11)	PF00135, Carboxylesterase family	7..128(1e-12)
RPRC004681	0	-	Endoplasmic reticulum. Extracell.	278561	1..112(168, 3e-49)	PF00135, Carboxylesterase family	3..112(6.4e-48)
RPRC010263	0	-	Cell membrane. Endoplasmic reticulum.	278561	17..290(341, 3e-113)	PF00135, Carboxylesterase family	21..291(1e-99)
TRIINF_CCE_01	0	-	<50			-	-
TRIPA_CCE_17	0	-	Cell membrane. Cell wall. Cytoplasm. Endoplasmic reticulum. Extracell. Mitochondrion. Nucleus.			-	-
TRIDI_CCE_04	0	-	Cell membrane. Extracell.	278561	28..74(62.3, 2e-12)	PF00135, Carboxylesterase family	33..74(3.4e-11)
TRIDI_CCE_21	0	-	Extracell. Nucleus.	278561	28..74(62.0, 3e-12)	PF00135, Carboxylesterase family	33..74(3.7e-11)
TRIDI_CCE_23	0	-	Extracell	278561	7..53(61.2, 2e-12)	PF00135, Carboxylesterase family	12..53(1.9e-11)
TRIDI_CCE_14	0	-	Extracell	278561	2..48(61.6, 2e-12)	PF00135, Carboxylesterase family	7..48(1.6e-11)
TRIPA_CCE_13	0	-	Cell membrane. Endoplasmic reticulum. Extracell. Nucleus.	278561	30..76(59.7, 2e-11)	PF00135, Carboxylesterase family	34..76(3.8e-11)
TRIDI_CCE_16	0	-	Cell membrane.			PF00135, Carboxylesterase family	2..116(4.9e-11)
TRIDI_CCE_18	0	-	Cell membrane.			PF00135, Carboxylesterase family	8..179(2.3e-64)
TRIDI_CCE_07	0	-	Cell membrane. Cytoplasm. Endoplasmic reticulum. Extracell. Nucleus.			PF00135, Carboxylesterase family	26..152(3.5e-11)
RPRC007700	0	-	Cell membrane.	278561	8..418(333, 2e-108)	PF00135, Carboxylesterase family	4..418(2.8e-101)
RPRC007696	0	-	Endoplasmic reticulum. Extracell.	278561	1..244(266, 2e-85)	PF00135, Carboxylesterase family	1..244(3.9e-70)
RPRC007698	0	-	Endoplasmic reticulum. Extracell.	278561	1..145(221, 3e-69)	PF00135, Carboxylesterase family	2..145(1e-60)
RPRC007702	0	-	Cytoplasm. Endoplasmic reticulum.	278561	13..169(172, 4e-47)	PF00135, Carboxylesterase family	16..159(3.6e-46) 157..463(9.2e-45)
RPRC001592	0	-	Endoplasmic reticulum.	278561	16..496(422, 5e-136)	PF00135, Carboxylesterase family	18..512(9.2e-131) 538..985(3.4e-93)
TRIPA_CCE_11	0	-	Cell membrane. Extracell.	278561	3..110(138, 2e-39)	PF00135, Carboxylesterase family	5..108(4e-34)
TRIDI_CCE_22	0	-	Extracell	238191	1..90(70.4, 4e-15)	PF00135, Carboxylesterase family	5..90(2.3e-15)
TRIINF_CCE_03	0	-	Cytoplasm. Extracellular	278561	1..156(179, 2e-53)	PF00135, Carboxylesterase family	1..156(1e-51)
TRIPA_CCE_04	0	-	Extracell	238191	1..188(73.1, 3e-15)	PF00135, Carboxylesterase family	10..188(1e-15)
TRIINF_CCE_09	1	(1 – 9; 10 – 19; 20 – 212)	Cell membrane. Extracell.	278561	23..202(229, 2e-71)	PF00135, Carboxylesterase family	28..202(4.6e-64)
TRIINF_CCE_18	0	-	Cell membrane. Cytoplasm. Extracell. Nucleus. Vacuole.	278561	1..197(94.7, 3e-22)	PF00135, Carboxylesterase family	3..196(4.6e-24)
TRIINF_CCE_05	0	-	Cell membrane. Extracellular	278561	13..179(230, 2e-72)	PF00135, Carboxylesterase family	8..179(2.3e-64)
TRIINF_CCE_08	0	-	Cell membrane. Extracell.	278561	8..176(241, 6e-77)	PF00135, Carboxylesterase family	4..175(1.3e-69)
RPRC003806	0	-	Endoplasmic reticulum.	278561	13..524(416, 4e-139)	PF00135, Carboxylesterase family	18..524(4.1e-127)
RPRC003808	0	-	Cell membrane.	278561	12..522(403, 5e-134)	PF00135, Carboxylesterase family	18..522(3e-127)
TRIPA_CCE_09	0	-	Cell membrane. Extracell.	278561	1..98(122, 1e-33)	PF00135, Carboxylesterase family	1..102(4.9e-29)
TRIPA_CCE_12	0	-	Cell membrane. Cytoplasm. Endoplasmic reticulum. Extracell. Lysosome. Nucleus.	238191	12..277(141, 6e-38)	PF00135, Carboxylesterase family	10..293(6.7e-36)
TRIDI_CCE_24	0	-	Cell membrane. Cytoplasm. Nucleus. Vacuole.	238191	3..268(139, 5e-37)	PF00135, Carboxylesterase family	3..284(1.1e-36)
TRIINF_CCE_17	0	-	Extracell.	238191	42..181(97.0, 4e-23)	PF00135, Carboxylesterase family	28..197(9.5e-24)
TRIDI_CCE_03	0	-	Cell membrane. Extracell.	278561	1..202(267, 2e-86)	PF00135, Carboxylesterase family	1..202(6.8e-75)
TRIINF_CCE_16	1	(1 – 14; 15 – 34; 35 – 196)	Cytoplasm. Extracell.	278561	29..196(206, 3e-63)	PF00135, Carboxylesterase family	33..195(1.3e-55)
TRIPA_CCE_01	0	-	Extracell.	238191	6..227(97.8, 3e-23)	PF00135, Carboxylesterase family	5..212(8e-19)
RPRC007919	0	-	Cell membrane.	278561	19..530(430, 1e-144)	PF00135, Carboxylesterase family	23..530(6.5e-129)
TRIPA_CCE_02	1	(1 – 14; 15 – 34; 35 – 72)	Cell membrane. Extracell. Mitochondrion. Nucleus.			-	-
TRIDI_CCE_26	0	-	Cell membrane. Cytoplasm. Extracell. Golgi Aparatus. Nucleus.	238191	1..170(94.7, 2e-22)	PF00135, Carboxylesterase family	2..192(4.1e-22)
TRIPA_CCE_14	0	-	Cell membrane. Extracell. Lysosome. Nucleus.	238191	1..362(271, 2e-85)	PF00135, Carboxylesterase family	1..386(5.9e-82)
RPRC003093	0	-	Endoplasmic reticulum. Extracell.	278561	2..112(164, 3e-48)	PF00135, Carboxylesterase family
TRIPA_CCE_05	0	-	Cell membrane. Cytoplasm. Endoplasmic reticulum. Extracell. Nucleus.	238191	1..154(65.4, 1e-12)	PF00135, Carboxylesterase family	1..152(2e-14)
TRIINF_CCE_07	0	-	Cell membrane. Cytoplasm. Extracell. Nucleus.	278561	22..88(64.7, 5e-13)	-	-
TRIDI_CCE_11	0	-	<50			-	-
TRIPA_CCE_06	0	-	Cell membrane. Cytoplasm. Extracell. Nucleus.			PF00135, Carboxylesterase family	3..173(5.5e-11)
RPRC003733	1	(1 – 4; 5 – 23; 24 – 533)	Cell membrane. Endoplasmic reticulum.	278561	30..501(288, 1e-89)	PF00135, Carboxylesterase family	28..422(9.8e-88)
TRIINF_CCE_13	0	-	Cell membrane. Endoplasmic reticulum. Extracell. Nucleus.	278561	17..109(94.3, 4e-23)	PF00135, Carboxylesterase family	17..111(3.1e-25)
TRIINF_CCE_04	1	(1 – 3; 4 – 26; 27 – 182)	Cell membrane. Extracellular	278561	24..182(185, 1e-55)	PF00135, Carboxylesterase family	27..181(4.5e-53)
TRIINF_CCE_15	1	(1 – 4; 5 – 27; 28 – 219)	Cell membrane. Extracell.	278561	25..219(256, 4e-82)	PF00135, Carboxylesterase family	28..219(4.9e-76)
TRIINF_CCE_12	0	-	Cell membrane. Extracell.	278561	1..282(361, 1e-121)	PF00135, Carboxylesterase family	3..271(2.3e-105)
TRIPA_CCE_03	0	-	Cell membrane. Extracell.	278561	7..201(259, 2e-83)	PF00135, Carboxylesterase family	8..201(3.5e-77)
TRIDI_CCE_10	0	-	Extracell	278561	4..165(195, 2e-59)	PF00135, Carboxylesterase family	5..165(1.1e-55)
TRIDI_CCE_08	0	-	Cell membrane. Cytoplasm. Endoplasmic reticulum. Lysosome. Nucleus. Vacuole.	278561	62..171(124, 1e-33)	PF00135, Carboxylesterase family	7..60(2e-16) 63..171(1.6e-31)
TRIPA_CCE_07	0	-	Extracell	238191	1..143(182, 3e-55)	PF00135, Carboxylesterase family	1..141(8e-46)
TRIINF_CCE_11	0	-	Extracell.	238191	6..106(77.8, 3e-17)	PF00135, Carboxylesterase family	8..117(9.3e-15)
TRIINF_CCE_14	0	-	Cell membrane. Extracell. Mitochondrion. Nucleus.			-	-
TRIPA_CCE_16	0	-	Cell membrane. Extracell. Nucleus.	238191	8..186(99.3, 7e-24)	PF00135, Carboxylesterase family	2..186(1.7e-18)
TRIDI_CCE_25	0	-	Cell membrane. Extracell. Nucleus. Vacuole.	238191	2..215(119, 8e-31)	PF00135, Carboxylesterase family	9..223(1.6e-22)
TRIPA_CCE_15	0	-	Cell membrane. Extracell. Nucleus.	238191	5..181(89.7, 2e-20)	PF00135, Carboxylesterase family	5..190(4.4e-18)
TRIINF_CCE_19	0	-	Extracell.	238191	1..114(70.8, 1e-14)	PF00135, Carboxylesterase family	2..123(1.2e-14)
RPRC003578	0	-	Cell membrane. Cytoplasm. Lysosome. Nucleus.	238191	1..295(201, 3e-59)	PF00135, Carboxylesterase family	1..306(4.2e-46)
RPRC003619	0	-	Cell membrane. Extracell.	278561	19..112(119, 2e-32)	PF00135, Carboxylesterase family	20..114(5.6e-30)
RPRC012523	0	-	Cell membrane.	278561	27..511(457, 1e-154)	PF00135, Carboxylesterase family	32..531(8.1e-137)
RPRC003620	0	-	Cell membrane. Endoplasmic reticulum. Extracell.	278561	13..536(467, 9e-159)	PF00135, Carboxylesterase family	18..508(9.6e-135)
TRIPA_CCE_18	0	-	Extracell. Nucleus.			PF00135, Carboxylesterase family	7..57(4.3e-12)
TRIDI_CCE_13	0	-	Extracell	238191	2..163(92.0, 2e-21)	PF00135, Carboxylesterase family	20..182(3.3e-21)
TRIDI_CCE_01	0	-	Cell membrane.	238191	2..163(92.0, 2e-21)	PF00135, Carboxylesterase family	20..182(3.3e-21)
TRIPA_CCE_10	0	-	Extracell.	238191	8..149(89.7, 3e-21)	PF00135, Carboxylesterase family	4..144(1.2e-20)
TRIDI_CCE_05	0	-	Extracell	-	-	-	-
RPRC008235	0	-	Endoplasmic reticulum.	278561	1..465(415, 5e-140)	PF00135, Carboxylesterase family	1..465(3.5e-126)
RPRC007965	0	-	Cell membrane. Endoplasmic reticulum.	238191	19..458(251, 2e-76)	PF00135, Carboxylesterase family	19..161(3.7e-44) 162..468(9.8e-34)

## Sheet: Contigs-Assigned names
	Glutathione Transferases			Carboxyl/Cholinesterases			Cytochromes P450
	Contig	Assigned name		Contig	Assigned name		Contig	Assigned name
	TDIM_H9TUR5Q01CTVY9_3_602_r	TRIDI_GST_01		TDIM_H9TUR5Q01AP9ZZ_40_642_r	TRIDI_CCE_01		TRIDI_IAZY42G01DLLQB_2_439	TRIDI_CYPMIT_01
	TDIM_H9TUR5Q01D2N3S_3_587_r	TRIDI_GST_02		TDIM_H9TUR5Q01AVMY1_2_322	TRIDI_CCE_02		TRIDI_isotig02988_97_1098_r	TRIDI_CYPMIT_02
	TDIM_H9TUR5Q01ELHWQ	TRIDI_GST_03		TDIM_H9TUR5Q01CCQZS	TRIDI_CCE_03		TRIDI_isotig04289_1_744	TRIDI_CYPMIT_03
	TDIM_H9TUR5Q02FJZKL_126_458	TRIDI_GST_04		TDIM_H9TUR5Q01D0DPS_160_438_r	TRIDI_CCE_04		TRIIN_H9TUR5Q01D6S0H_417_710_r	TRIIN_CYPMIT_01
	TDIM_H9TUR5Q02FQOJ6_123_512_r	TRIDI_GST_05		TDIM_H9TUR5Q01EBH5F_366_539	TRIDI_CCE_05		TRIIN_IAZY42G01B2TRQ_2_493_r	TRIIN_CYPMIT_02
	TDIM_H9TUR5Q02FT6UW_27_416	TRIDI_GST_06		TDIM_H9TUR5Q01EOGLJ_247_510_r	TRIDI_CCE_06		TRIIN_IAZY42G01DMXQZ_1_768	TRIIN_CYPMIT_03
	TDIM_H9TUR5Q02HKZ7C_1_141	TRIDI_GST_07		TDIM_H9TUR5Q01EPXYH_1_465	TRIDI_CCE_07		TRIIN_IAZY42G02GH2UJ_2_754	TRIIN_CYPMIT_04
	TDIM_H9TUR5Q02JESN0_90_434	TRIDI_GST_08		TDIM_H9TUR5Q02F0TPZ	TRIDI_CCE_08		TRIIN_IAZY42G02JEVG1_6_245	TRIIN_CYPMIT_05
	TDIM_H9TUR5Q02JPG7F	TRIDI_GST_09		TDIM_H9TUR5Q02I1U1H	TRIDI_CCE_09		TRIIN_isotig03701_112_720_r	TRIIN_CYPMIT_06
	TDIM_IAZY42G01AK4YY	TRIDI_GST_10		TDIM_H9TUR5Q02IZXF4_3_497	TRIDI_CCE_10		TRIPA_H9TUR5Q01BUYI5_194_598_r	TRIPA_CYPMIT_01
	TDIM_IAZY42G01AQEH2_63_356	TRIDI_GST_11		TDIM_H9TUR5Q02JLQ8J_522_653	TRIDI_CCE_11		TRIPA_H9TUR5Q02JLBL8_2_409	TRIPA_CYPMIT_02
	TDIM_IAZY42G01BPDRP_3_587_r	TRIDI_GST_12		TDIM_IAZY42G01B9N13_207_476_r	TRIDI_CCE_12		TRIPA_IAZY42G01B5S9H_2_664_r	TRIPA_CYPMIT_03
	TDIM_IAZY42G02GI5D9_78_278	TRIDI_GST_13		TDIM_IAZY42G01CQHQ9_39_641_r	TRIDI_CCE_13		TRIPA_IAZY42G02JFSGL_1_396_r	TRIPA_CYPMIT_04
	TDIM_isotig00721_111_779_r	TRIDI_GST_14		TDIM_IAZY42G01DA0C7_84_284	TRIDI_CCE_14		TRIPA_isotig02450_100_1608_r	TRIPA_CYPMIT_05
	TDIM_isotig00811_130_828_r	TRIDI_GST_15		TDIM_IAZY42G01DCQEW_57_380_r	TRIDI_CCE_15		TRIPA_isotig06037_53_559_r	TRIPA_CYPMIT_06
	TDIM_isotig03171	TRIDI_GST_16		TDIM_IAZY42G01DFMVR_26_397	TRIDI_CCE_16		TRIDI_H9TUR5Q02HFP6S_19_285_r	TRIDI_CYP2_01
	TDIM_isotig03673_237_893_r	TRIDI_GST_17		TDIM_IAZY42G01EC535_55_414_r	TRIDI_CCE_17		TRIDI_IAZY42G01AOXXN_28_411	TRIDI_CYP2_02
	TDIM_isotig04220	TRIDI_GST_18		TDIM_IAZY42G01ETAQS_3_395	TRIDI_CCE_18		TRIDI_IAZY42G01CLLI5_1_192	TRIDI_CYP2_03
	TDIM_isotig04382_118_726	TRIDI_GST_19		TDIM_IAZY42G02F6YRL_148_435_r	TRIDI_CCE_19		TRIDI_IAZY42G02HORR3_253_345_r	TRIDI_CYP2_04
	TDIM_isotig04619_70_678_r	TRIDI_GST_20		TDIM_IAZY42G02GZ3BL_532_699	TRIDI_CCE_20		TRIDI_IAZY42G02JYBE4_157_513	TRIDI_CYP2_05
	TDIM_isotig04772_73_681	TRIDI_GST_21		TDIM_IAZY42G02H2239_166_444_r	TRIDI_CCE_21		TRIDI_IAZY42G02JZAI2_475_690	TRIDI_CYP2_06
	TDIM_isotig05033_119_691_r	TRIDI_GST_22		TDIM_IAZY42G02I7EVZ_2_283	TRIDI_CCE_22		TRIIN_H9TUR5Q02HHMU6_93_377	TRIIN_CYP2_01
	TINF_H9TUR5Q02HPR8H_22_447	TRIIN_GST_01		TDIM_IAZY42G02IG5M7_183_398_r	TRIDI_CCE_23		TRIPA_H9TUR5Q01ANWF6_150_272	TRIPA_CYP2_01
	TINF_IAZY42G01A9WBE_58_381	TRIIN_GST_02		TDIM_isotig03055_3_902	TRIDI_CCE_24		TRIPA_H9TUR5Q01ATKXN_82_237	TRIPA_CYP2_02
	TINF_IAZY42G01AN0KX_229_399_r	TRIIN_GST_03		TDIM_isotig03469_170_952_r	TRIDI_CCE_25		TRIPA_H9TUR5Q01D8LZV_158_448_r	TRIPA_CYP2_03
	TINF_IAZY42G01AQD6P_298_762_r	TRIIN_GST_04		TDIM_isotig03573_321_929_r	TRIDI_CCE_26		TRIPA_H9TUR5Q02F8MDG_222_341_r	TRIPA_CYP2_04
	TINF_IAZY42G01B16H8_103_684_r	TRIIN_GST_05		TDIM_isotig04854_55_681_r	TRIDI_CCE_27		TRIPA_H9TUR5Q02GEBDG_3_566_r	TRIPA_CYP2_05
	TINF_IAZY42G02GJ8J9_3_431	TRIIN_GST_06		TINF_H9TUR5Q01C28N6_1_114_r	TRIIN_CCE_01		TRIPA_H9TUR5Q02HB38C_187_585	TRIPA_CYP2_06
	TINF_IAZY42G02ICI1F	TRIIN_GST_07		TINF_H9TUR5Q01CSWG1_112_552	TRIIN_CCE_02		TRIPA_H9TUR5Q02HGM32_3_524_r	TRIPA_CYP2_07
	TINF_isotig00946_133_813	TRIIN_GST_08		TINF_H9TUR5Q01DZDOI	TRIIN_CCE_03		TRIPA_H9TUR5Q02HH7EQ_328_546_r	TRIPA_CYP2_08
	TINF_isotig02571_647_919_r	TRIIN_GST_09		TINF_H9TUR5Q01ELCYU_3_548	TRIIN_CCE_04		TRIDI_H9TUR5Q01AHFHE_3_332_r	TRIDI_CYP3_01
	TINF_isotig02619_137_841_r	TRIIN_GST_10		TINF_H9TUR5Q02HWM6C	TRIIN_CCE_05		TRIDI_H9TUR5Q01AHZBB_2_181_r	TRIDI_CYP3_02
	TINF_isotig02912_1_699	TRIIN_GST_11		TINF_IAZY42G01CNQZA_82_849_r	TRIIN_CCE_06		TRIDI_H9TUR5Q01APN2P_359_748_r	TRIDI_CYP3_03
	TINF_isotig02919_99_713	TRIIN_GST_12		TINF_IAZY42G01DI74S_27_257	TRIIN_CCE_07		TRIDI_H9TUR5Q01ASQQ3_172_297	TRIDI_CYP3_04
	TINF_isotig03481_69_677_r	TRIIN_GST_13		TINF_IAZY42G01DNAEL_1_528_r	TRIIN_CCE_08		TRIDI_H9TUR5Q01B0YMV_404_565_r	TRIDI_CYP3_05
	TINF_isotig03579_223_651_r	TRIIN_GST_14		TINF_IAZY42G01EDHRA_124_759	TRIIN_CCE_09		TRIDI_H9TUR5Q01B671C_68_316_r	TRIDI_CYP3_06
	TPAL_H9TUR5Q02GCZVR_3_194_r	TRIPA_GST_01		TINF_IAZY42G01EGC8K_1_603	TRIIN_CCE_10		TRIDI_H9TUR5Q01B95HR_230_478_r	TRIDI_CYP3_07
	TPAL_H9TUR5Q02H1LNT	TRIPA_GST_02		TINF_IAZY42G02FPGUR_73_474	TRIIN_CCE_11		TRIDI_H9TUR5Q01BVS58_1_312	TRIDI_CYP3_08
	TPAL_H9TUR5Q02H68J7	TRIPA_GST_03		TINF_IAZY42G02FYFVR_3_848_r	TRIIN_CCE_12		TRIDI_H9TUR5Q01BYO2H_118_624_r	TRIDI_CYP3_09
	TPAL_H9TUR5Q02JWVJR_1_324	TRIPA_GST_04		TINF_IAZY42G02G46RI_3_389	TRIIN_CCE_13		TRIDI_H9TUR5Q01C154C_3_632_r	TRIDI_CYP3_10
	TPAL_isotig00309_69_677_r	TRIPA_GST_05		TINF_IAZY42G02GPGHH_3_209	TRIIN_CCE_14		TRIDI_H9TUR5Q01C9L07_131_748	TRIDI_CYP3_11
	TPAL_isotig00665_201_857	TRIPA_GST_06		TINF_IAZY42G02JI4E1_1_657	TRIIN_CCE_15		TRIDI_H9TUR5Q01DRW4Y_2_271	TRIDI_CYP3_12
	TPAL_isotig00683_161_796	TRIPA_GST_07		TINF_isotig01540_2_589_r	TRIIN_CCE_16		TRIDI_H9TUR5Q01ESDAG_7_483	TRIDI_CYP3_13
	TPAL_isotig02981_239_895_r	TRIPA_GST_08		TINF_isotig03038_63_695	TRIIN_CCE_17		TRIDI_H9TUR5Q01EZA2L_165_710_r	TRIDI_CYP3_14
	TPAL_isotig03042_805_1131_r	TRIPA_GST_09		TINF_isotig03665_1_639	TRIIN_CCE_18		TRIDI_H9TUR5Q02F8J78_136_717	TRIDI_CYP3_15
	TPAL_isotig03307	TRIPA_GST_10		TINF_isotig04083_179_652_r	TRIIN_CCE_19		TRIDI_H9TUR5Q02FN0WD_90_656	TRIDI_CYP3_16
	TPAL_isotig04285_101_802_r	TRIPA_GST_11		TPAL_H9TUR5Q01A15I0_3_701	TRIPA_CCE_01		TRIDI_H9TUR5Q02GYD5I_496_648_r	TRIDI_CYP3_17
				TPAL_H9TUR5Q01B9YDN_322_537_r	TRIPA_CCE_02		TRIDI_H9TUR5Q02HB1AE_1_618_r	TRIDI_CYP3_18
				TPAL_H9TUR5Q01CLAUP_3_551	TRIPA_CCE_03		TRIDI_H9TUR5Q02HT283_67_303	TRIDI_CYP3_19
				TPAL_H9TUR5Q01CRPIR_35_418	TRIPA_CCE_04		TRIDI_H9TUR5Q02IFHP2_339_566	TRIDI_CYP3_20
				TPAL_H9TUR5Q01CT0BF_3_488	TRIPA_CCE_05		TRIDI_H9TUR5Q02J0EHK_513_608	TRIDI_CYP3_21
				TPAL_H9TUR5Q02FNNEF_37_576	TRIPA_CCE_06		TRIDI_H9TUR5Q02JH8Z0_3_671	TRIDI_CYP3_22
				TPAL_H9TUR5Q02FU1PO_1_87	TRIPA_CCE_07		TRIDI_H9TUR5Q02JT1P9_470_619	TRIDI_CYP3_23
				TPAL_H9TUR5Q02HC78B_3_860_r	TRIPA_CCE_08		TRIDI_IAZY42G01A7120_555_680_r	TRIDI_CYP3_24
				TPAL_H9TUR5Q02IKZQJ_61_330_r	TRIPA_CCE_09		TRIDI_IAZY42G01BP8E7_1_213	TRIDI_CYP3_25
				TPAL_H9TUR5Q02IPOL8_93_578_r	TRIPA_CCE_10		TRIDI_IAZY42G01BSJPG_2_169	TRIDI_CYP3_26
				TPAL_IAZY42G01D006Q_196_411_r	TRIPA_CCE_11		TRIDI_IAZY42G01CSWZS_2_214	TRIDI_CYP3_27
				TPAL_isotig00950_700_1626_r	TRIPA_CCE_12		TRIDI_IAZY42G01DMODU_3_584_r	TRIDI_CYP3_28
				TPAL_isotig02248_184_468_r	TRIPA_CCE_13		TRIDI_IAZY42G01DRE9C_1_303	TRIDI_CYP3_29
				TPAL_isotig02574_226_1410_r	TRIPA_CCE_14		TRIDI_IAZY42G01DZ6KY_2_538_r	TRIDI_CYP3_30
				TPAL_isotig03667_105_785	TRIPA_CCE_15		TRIDI_IAZY42G01EG9AQ_2_646	TRIDI_CYP3_31
				TPAL_isotig04119_2_697	TRIPA_CCE_16		TRIDI_IAZY42G01EHY2O_3_434	TRIDI_CYP3_32
				TPAL_isotig05701_255_611	TRIPA_CCE_17		TRIDI_IAZY42G01ER7GR_3_743_r	TRIDI_CYP3_33
				TPAL_isotig05754_184_444	TRIPA_CCE_18		TRIDI_IAZY42G02FUGG4_1_573	TRIDI_CYP3_34
							TRIDI_IAZY42G02G4UCI_23_370	TRIDI_CYP3_35
							TRIDI_IAZY42G02HB2C7_1_147_r	TRIDI_CYP3_36
							TRIDI_IAZY42G02HDFZN_338_487_r	TRIDI_CYP3_37
							TRIDI_IAZY42G02HYLIS_1_600	TRIDI_CYP3_38
							TRIDI_IAZY42G02HZJZL_226_801_r	TRIDI_CYP3_39
							TRIDI_IAZY42G02ID9WP_3_812_r	TRIDI_CYP3_40
							TRIDI_IAZY42G02IO9KB_1_447	TRIDI_CYP3_41
							TRIDI_IAZY42G02IP28M_2_484	TRIDI_CYP3_42
							TRIDI_IAZY42G02IYZAI_1_711_r	TRIDI_CYP3_43
							TRIDI_IAZY42G02J3YUW_46_450	TRIDI_CYP3_44
							TRIDI_isotig00813_12_920_r	TRIDI_CYP3_45
							TRIDI_isotig00981_41_1585_r	TRIDI_CYP3_46
							TRIDI_isotig02279_227_541_r	TRIDI_CYP3_47
							TRIDI_isotig02432_67_1617_r	TRIDI_CYP3_48
							TRIDI_isotig02565_1_660	TRIDI_CYP3_49
							TRIDI_isotig02618_668_1318_r	TRIDI_CYP3_50
							TRIDI_isotig02754_220_888_r	TRIDI_CYP3_51
							TRIDI_isotig03069_233_1075_r	TRIDI_CYP3_52
							TRIDI_isotig03333_364_993_r	TRIDI_CYP3_53
							TRIDI_isotig03759_119_856	TRIDI_CYP3_54
							TRIDI_isotig03888_10_867	TRIDI_CYP3_55
							TRIDI_isotig04207_293_820_r	TRIDI_CYP3_56
							TRIDI_isotig04345_1_702_r	TRIDI_CYP3_57
							TRIDI_isotig04748_1_423	TRIDI_CYP3_58
							TRIDI_isotig06166_4_264_r	TRIDI_CYP3_59
							TRIIN_H9TUR5Q01A9WIF_398_667_r	TRIIN_CYP3_01
							TRIIN_H9TUR5Q01AT2VW_68_244	TRIIN_CYP3_02
							TRIIN_H9TUR5Q01B3YF7_2_604_r	TRIIN_CYP3_03
							TRIIN_H9TUR5Q01CU82J_1_315	TRIIN_CYP3_04
							TRIIN_H9TUR5Q01D0L4E_2_274	TRIIN_CYP3_05
							TRIIN_H9TUR5Q01DJOLE_236_457_r	TRIIN_CYP3_06
							TRIIN_H9TUR5Q01DJULO_507_692_r	TRIIN_CYP3_07
							TRIIN_H9TUR5Q02GFPZI_10_618_r	TRIIN_CYP3_08
							TRIIN_H9TUR5Q02GO638_202_387_r	TRIIN_CYP3_09
							TRIIN_H9TUR5Q02GU50Q_3_596_r	TRIIN_CYP3_10
							TRIIN_H9TUR5Q02I04VU_3_302_r	TRIIN_CYP3_11
							TRIIN_H9TUR5Q02IN8A5_2_412_r	TRIIN_CYP3_12
							TRIIN_H9TUR5Q02IQIZK_1_108	TRIIN_CYP3_13
							TRIIN_H9TUR5Q02JFLWQ_65_370	TRIIN_CYP3_14
							TRIIN_H9TUR5Q02JZPIU_1_279	TRIIN_CYP3_15
							TRIIN_IAZY42G01AG3VD_37_603_r	TRIIN_CYP3_16
							TRIIN_IAZY42G01B5ZJV_494_595	TRIIN_CYP3_17
							TRIIN_IAZY42G01B7ESV_1_438	TRIIN_CYP3_18
							TRIIN_IAZY42G01BLPG7_1_519_r	TRIIN_CYP3_19
							TRIIN_IAZY42G01C17NB_203_775_r	TRIIN_CYP3_20
							TRIIN_IAZY42G01C4XV7_109_549	TRIIN_CYP3_21
							TRIIN_IAZY42G01C6BZX_3_518	TRIIN_CYP3_22
							TRIIN_IAZY42G01CLZEP_3_551	TRIIN_CYP3_23
							TRIIN_IAZY42G01D6U62_216_497_r	TRIIN_CYP3_24
							TRIIN_IAZY42G01DHYSP_2_652_r	TRIIN_CYP3_25
							TRIIN_IAZY42G01DIDD8_187_777_r	TRIIN_CYP3_26
							TRIIN_IAZY42G01DKUQ3_1_87	TRIIN_CYP3_27
							TRIIN_IAZY42G01DLE4Z_445_810_r	TRIIN_CYP3_28
							TRIIN_IAZY42G01DVJQ1_3_401	TRIIN_CYP3_29
							TRIIN_IAZY42G01DVWQM_3_182_r	TRIIN_CYP3_30
							TRIIN_IAZY42G01ECHI8_19_594_r	TRIIN_CYP3_31
							TRIIN_IAZY42G01EFHG9_313_762_r	TRIIN_CYP3_32
							TRIIN_IAZY42G01EMZ79_619_771_r	TRIIN_CYP3_33
							TRIIN_IAZY42G01ES9NI_305_664_r	TRIIN_CYP3_34
							TRIIN_IAZY42G01ET3BN_64_243_r	TRIIN_CYP3_35
							TRIIN_IAZY42G01EUEW8_1_171	TRIIN_CYP3_36
							TRIIN_IAZY42G01EW9T6_97_666_r	TRIIN_CYP3_37
							TRIIN_IAZY42G02F6X5O_2_331	TRIIN_CYP3_38
							TRIIN_IAZY42G02FQ9FX_3_443	TRIIN_CYP3_39
							TRIIN_IAZY42G02G9TDD_2_400	TRIIN_CYP3_40
							TRIIN_IAZY42G02GDGJG_48_599_r	TRIIN_CYP3_41
							TRIIN_IAZY42G02GPS0P_3_335	TRIIN_CYP3_42
							TRIIN_IAZY42G02H38MY_2_589	TRIIN_CYP3_43
							TRIIN_IAZY42G02HEB2T_101_511_r	TRIIN_CYP3_44
							TRIIN_IAZY42G02HF84O_3_278	TRIIN_CYP3_45
							TRIIN_IAZY42G02HSI7C_2_658	TRIIN_CYP3_46
							TRIIN_IAZY42G02HVQ03_417_860_r	TRIIN_CYP3_47
							TRIIN_IAZY42G02I226K_2_598_r	TRIIN_CYP3_48
							TRIIN_IAZY42G02I42Q2_65_289	TRIIN_CYP3_49
							TRIIN_IAZY42G02I4UD0_40_339	TRIIN_CYP3_50
							TRIIN_IAZY42G02I7DS4_2_838	TRIIN_CYP3_51
							TRIIN_IAZY42G02I8Q39_104_253	TRIIN_CYP3_52
							TRIIN_IAZY42G02I9RUL_133_699	TRIIN_CYP3_53
							TRIIN_IAZY42G02IMK5S_1_123	TRIIN_CYP3_54
							TRIIN_IAZY42G02IYEK2_269_787	TRIIN_CYP3_55
							TRIIN_IAZY42G02JMTL6_1_411	TRIIN_CYP3_56
							TRIIN_IAZY42G02JNPW8_70_804_r	TRIIN_CYP3_57
							TRIIN_IAZY42G02JQLAL_159_692_r	TRIIN_CYP3_58
							TRIIN_isotig00261_1_819	TRIIN_CYP3_59
							TRIIN_isotig00666_1_1167	TRIIN_CYP3_60
							TRIIN_isotig00870_329_943_r	TRIIN_CYP3_61
							TRIIN_isotig01763_1_1347	TRIIN_CYP3_62
							TRIIN_isotig01773_1_459	TRIIN_CYP3_63
							TRIIN_isotig01968_1_1101_r	TRIIN_CYP3_64
							TRIIN_isotig04307_2_580	TRIIN_CYP3_65
							TRIPA_H9TUR5Q01A18CL_16_435	TRIPA_CYP3_01
							TRIPA_H9TUR5Q01AW3IA_2_370	TRIPA_CYP3_02
							TRIPA_H9TUR5Q01B2Y2Z_211_696_r	TRIPA_CYP3_03
							TRIPA_H9TUR5Q01BS4JA_3_218	TRIPA_CYP3_04
							TRIPA_H9TUR5Q01BY8CY_46_729_r	TRIPA_CYP3_05
							TRIPA_H9TUR5Q01C38EI_1_222	TRIPA_CYP3_06
							TRIPA_H9TUR5Q01C7SGR_340_558	TRIPA_CYP3_07
							TRIPA_H9TUR5Q01CGYM2_1_327	TRIPA_CYP3_08
							TRIPA_H9TUR5Q01CPHYI_138_554	TRIPA_CYP3_09
							TRIPA_H9TUR5Q01D6JN7_315_455	TRIPA_CYP3_10
							TRIPA_H9TUR5Q01DKFAZ_2_385	TRIPA_CYP3_11
							TRIPA_H9TUR5Q01DKP78_59_607	TRIPA_CYP3_12
							TRIPA_H9TUR5Q01EKEC4_100_636	TRIPA_CYP3_13
							TRIPA_H9TUR5Q01EYB71_27_395_r	TRIPA_CYP3_14
							TRIPA_H9TUR5Q02FWINS_1_309_r	TRIPA_CYP3_15
							TRIPA_H9TUR5Q02G1792_1_123	TRIPA_CYP3_16
							TRIPA_H9TUR5Q02GC5F5_397_591	TRIPA_CYP3_17
							TRIPA_H9TUR5Q02GHEK9_420_707_r	TRIPA_CYP3_18
							TRIPA_H9TUR5Q02GMBNW_89_382_r	TRIPA_CYP3_19
							TRIPA_H9TUR5Q02GO019_31_321	TRIPA_CYP3_20
							TRIPA_H9TUR5Q02HA3L7_3_227	TRIPA_CYP3_21
							TRIPA_H9TUR5Q02HR8VJ_3_413	TRIPA_CYP3_22
							TRIPA_H9TUR5Q02HRDAG_179_436	TRIPA_CYP3_23
							TRIPA_H9TUR5Q02HW4NS_286_645	TRIPA_CYP3_24
							TRIPA_H9TUR5Q02HWA14_1_153_r	TRIPA_CYP3_25
							TRIPA_H9TUR5Q02I6FXY_2_601	TRIPA_CYP3_26
							TRIPA_H9TUR5Q02IDFD6_146_700	TRIPA_CYP3_27
							TRIPA_H9TUR5Q02IOQTM_3_203	TRIPA_CYP3_28
							TRIPA_H9TUR5Q02JA9ZV_1_648_r	TRIPA_CYP3_29
							TRIPA_H9TUR5Q02JCUSQ_323_574_r	TRIPA_CYP3_30
							TRIPA_H9TUR5Q02JG8F2_1_414	TRIPA_CYP3_31
							TRIPA_IAZY42G01CA69L_2_694_r	TRIPA_CYP3_32
							TRIPA_IAZY42G01CQR77_12_404	TRIPA_CYP3_33
							TRIPA_IAZY42G01DA31R_2_595_r	TRIPA_CYP3_34
							TRIPA_IAZY42G01EY1C7_45_674	TRIPA_CYP3_35
							TRIPA_IAZY42G02G3982_509_706_r	TRIPA_CYP3_36
							TRIPA_IAZY42G02HO19U_1_459_r	TRIPA_CYP3_37
							TRIPA_IAZY42G02I4AES_3_149_r	TRIPA_CYP3_38
							TRIPA_IAZY42G02I9EQX_15_719_r	TRIPA_CYP3_39
							TRIPA_IAZY42G02IL7AQ_1_273_r	TRIPA_CYP3_40
							TRIPA_IAZY42G02JZFDE_243_527_r	TRIPA_CYP3_41
							TRIPA_isotig00752_14_820_r	TRIPA_CYP3_42
							TRIPA_isotig00922_7_1416_r	TRIPA_CYP3_43
							TRIPA_isotig00976_209_1492_r	TRIPA_CYP3_44
							TRIPA_isotig01798_117_986_r	TRIPA_CYP3_45
							TRIPA_isotig02343_135_1631	TRIPA_CYP3_46
							TRIPA_isotig02362_605_1630_r	TRIPA_CYP3_47
							TRIPA_isotig02372_151_651	TRIPA_CYP3_48
							TRIPA_isotig02381_246_1703_r	TRIPA_CYP3_49
							TRIPA_isotig02443_3_1607	TRIPA_CYP3_50
							TRIPA_isotig02445_52_1596_r	TRIPA_CYP3_51
							TRIPA_isotig02449_146_439	TRIPA_CYP3_52
							TRIPA_isotig02792_815_1246	TRIPA_CYP3_53
							TRIPA_isotig02950_166_1170_r	TRIPA_CYP3_54
							TRIPA_isotig03107_80_916	TRIPA_CYP3_55
							TRIPA_isotig03202_36_1067_r	TRIPA_CYP3_56
							TRIPA_isotig03263_2_697	TRIPA_CYP3_57
							TRIPA_isotig03268_1_1032	TRIPA_CYP3_58
							TRIPA_isotig03676_3_827_r	TRIPA_CYP3_59
							TRIPA_isotig03822_1_684	TRIPA_CYP3_60
							TRIPA_isotig03999_2_616	TRIPA_CYP3_61
							TRIPA_isotig04018_637_882_r	TRIPA_CYP3_62
							TRIPA_isotig04571_125_805_r	TRIPA_CYP3_63
							TRIPA_isotig04600_75_707_r	TRIPA_CYP3_64
							TRIPA_isotig04792_366_773_r	TRIPA_CYP3_65
							TRIPA_isotig05309_250_705_r	TRIPA_CYP3_66
							TRIPA_isotig05310_2_574_r	TRIPA_CYP3_67
							TRIPA_isotig06131_273_476	TRIPA_CYP3_68
							TRIPA_isotig06246_50_460_r	TRIPA_CYP3_69
							TRIDI_H9TUR5Q01A68VE_3_719	TRIDI_CYP4_01
							TRIDI_H9TUR5Q01C7T59_283_495_r	TRIDI_CYP4_02
							TRIDI_H9TUR5Q01CKQV9_3_413	TRIDI_CYP4_03
							TRIDI_H9TUR5Q01EQ552_301_504_r	TRIDI_CYP4_04
							TRIDI_H9TUR5Q01EV2MC_2_622_r	TRIDI_CYP4_05
							TRIDI_H9TUR5Q02FO4DO_278_637_r	TRIDI_CYP4_06
							TRIDI_H9TUR5Q02GDHJA_1_612	TRIDI_CYP4_07
							TRIDI_H9TUR5Q02GTWJJ_3_173	TRIDI_CYP4_08
							TRIDI_H9TUR5Q02HKS3L_278_451_r	TRIDI_CYP4_09
							TRIDI_IAZY42G01BANGA_3_431	TRIDI_CYP4_10
							TRIDI_IAZY42G01BSSR6_2_523	TRIDI_CYP4_11
							TRIDI_IAZY42G01CDZT4_3_278	TRIDI_CYP4_12
							TRIDI_IAZY42G02F0WUU_214_567	TRIDI_CYP4_13
							TRIDI_IAZY42G02F3SU6_3_314	TRIDI_CYP4_14
							TRIDI_IAZY42G02FQVMM_3_224	TRIDI_CYP4_15
							TRIDI_IAZY42G02GWS1R_279_485_r	TRIDI_CYP4_16
							TRIDI_IAZY42G02IZKUL_337_657_r	TRIDI_CYP4_17
							TRIDI_isotig02937_21_785	TRIDI_CYP4_18
							TRIDI_isotig04912_3_620	TRIDI_CYP4_19
							TRIIN_H9TUR5Q02G7S7Z_2_247_r	TRIIN_CYP4_01
							TRIIN_H9TUR5Q02GDGOY_1_264	TRIIN_CYP4_02
							TRIIN_IAZY42G01A3QDB_6_446	TRIIN_CYP4_03
							TRIIN_IAZY42G01A3Y1P_603_926_r	TRIIN_CYP4_04
							TRIIN_IAZY42G01AJ7M5_145_357	TRIIN_CYP4_05
							TRIIN_IAZY42G01AOCOW_3_452	TRIIN_CYP4_06
							TRIIN_IAZY42G01CJHE8_88_570	TRIIN_CYP4_07
							TRIIN_IAZY42G01CLXWA_1_702_r	TRIIN_CYP4_08
							TRIIN_IAZY42G01DQU20_287_481_r	TRIIN_CYP4_09
							TRIIN_IAZY42G01DT0VR_3_659_r	TRIIN_CYP4_10
							TRIIN_IAZY42G02F29WD_102_332_r	TRIIN_CYP4_11
							TRIIN_IAZY42G02FUG6B_139_486	TRIIN_CYP4_12
							TRIIN_IAZY42G02GI5MB_2_733	TRIIN_CYP4_13
							TRIIN_IAZY42G02H3SIG_2_217_r	TRIIN_CYP4_14
							TRIIN_IAZY42G02HMIRE_5_412	TRIIN_CYP4_15
							TRIIN_IAZY42G02HUVOO_2_181_r	TRIIN_CYP4_16
							TRIIN_IAZY42G02IC3A0_3_533	TRIIN_CYP4_17
							TRIIN_IAZY42G02IIAEL_2_598_r	TRIIN_CYP4_18
							TRIIN_IAZY42G02J2CPD_155_469_r	TRIIN_CYP4_19
							TRIIN_IAZY42G02JO3N4_69_521	TRIIN_CYP4_20
							TRIIN_IAZY42G02JZW8Z_2_376	TRIIN_CYP4_21
							TRIIN_isotig02841_477_587_r	TRIIN_CYP4_22
							TRIPA_H9TUR5Q01AM39V_3_596_r	TRIPA_CYP4_01
							TRIPA_H9TUR5Q01AXFIC_394_597_r	TRIPA_CYP4_02
							TRIPA_H9TUR5Q01C46ZH_345_455_r	TRIPA_CYP4_03
							TRIPA_H9TUR5Q01C6OOV_96_482	TRIPA_CYP4_04
							TRIPA_H9TUR5Q01CIPQK_188_544_r	TRIPA_CYP4_05
							TRIPA_H9TUR5Q01CMDWX_292_546	TRIPA_CYP4_06
							TRIPA_H9TUR5Q01D8TRL_68_451_r	TRIPA_CYP4_07
							TRIPA_H9TUR5Q01DP9A5_2_325_r	TRIPA_CYP4_08
							TRIPA_H9TUR5Q02F99K0_38_400	TRIPA_CYP4_09
							TRIPA_H9TUR5Q02GNI76_22_135	TRIPA_CYP4_10
							TRIPA_H9TUR5Q02H9T76_299_625_r	TRIPA_CYP4_11
							TRIPA_H9TUR5Q02HD192_385_651_r	TRIPA_CYP4_12
							TRIPA_H9TUR5Q02HIQ2V_49_399_r	TRIPA_CYP4_13
							TRIPA_H9TUR5Q02HYDZC_2_514	TRIPA_CYP4_14
							TRIPA_H9TUR5Q02IBIHG_261_374	TRIPA_CYP4_15
							TRIPA_H9TUR5Q02ICLXG_256_432	TRIPA_CYP4_16
							TRIPA_H9TUR5Q02IDHRF_54_302	TRIPA_CYP4_17
							TRIPA_H9TUR5Q02IJ20E_2_709_r	TRIPA_CYP4_18
							TRIPA_H9TUR5Q02JC9IN_402_578_r	TRIPA_CYP4_19
							TRIPA_H9TUR5Q02JDZGW_3_533_r	TRIPA_CYP4_20
							TRIPA_H9TUR5Q02JERDP_404_553_r	TRIPA_CYP4_21
							TRIPA_IAZY42G01BMJBF_3_734	TRIPA_CYP4_22
							TRIPA_IAZY42G02F7ST1_2_427	TRIPA_CYP4_23
							TRIPA_IAZY42G02H4UK2_29_772	TRIPA_CYP4_24
							TRIPA_IAZY42G02JPK4Z_568_750_r	TRIPA_CYP4_25
							TRIPA_IAZY42G02JWTX2_1_387	TRIPA_CYP4_26
							TRIPA_isotig00411_1_432	TRIPA_CYP4_27
							TRIPA_isotig02551_2_1144	TRIPA_CYP4_28
							TRIPA_isotig03953_21_884_r	TRIPA_CYP4_29
							TRIPA_isotig04329_32_760	TRIPA_CYP4_30
