# Supplementary material for: Comparative and functional triatomine genomics reveals reductions and expansions in insecticide resistance-related gene families
Source: PLoS Negl Trop Dis. 2017 Feb 15;11(2):e0005313. doi: 10.1371/journal.pntd.0005313 (PMC5310753; doi:10.1371/journal.pntd.0005313)
Supplement: S2 File — (TXT) [file pntd.0005313.s002.txt]

>TDIM_H9TUR5Q01AP9ZZ_40_642_r
HLEENRDELLPFLLDYVYTVTNEKVKEINSKIWNEYFYGERVGSDVSNMLKMAGDRLFVEGIVKAAKLHAQHTKSPVYSYYFTYRGKNSISDAFSNSKIDFGASHGDDTSYVLQNKYLNPEVTKSDIRMIKLLSQIWTTFASTGKPYLENICNWPTVHSNSSEGFTYVHIESPESVHEEYQNNLGNGKFWDSLGIAENISN
>TDIM_H9TUR5Q01AVMY1_2_322
CYYCTGSADIDDTIYIWNIKNPFEVGVPTTNQDLYVSNLLIQLFYNFVSLGEPTPSGFEFDWPQWDNQEQNFISIENSGVTVNSSLLPDRMQFWAQLNLRDNLTGIC
>TDIM_H9TUR5Q01CCQZS
VKTKLGEVEGGERKSRDGKTYYAFTSIPYAKPPVGKLRFKNPVRVEPWKEVLNATKELPVCLQARMYQPLLRNETYVPTLIKERNLGQEDCLYLSVYTPDLNPKEKLAVLVQTHGGGFRCGSAGLKDNADYLMDGNVILVNIHYRLGTLGFLSTEDRIIPGNFGLKDQSLGLHWVKENIKYFGGDDEKITVFGNSAGGASAH
>TDIM_H9TUR5Q01D0DPS_160_438_r
TNRIYLLYSTQMNSFKIIIELILLVQFTKCNELTINTSCGMLSGREFKSRNGRIATAFHGIPYAKPPIGERRFQVNMNVLIFLLFLDFCPSYK
>TDIM_H9TUR5Q01EBH5F_366_539
FLFKILQTTPTTRRTRLLEVLVFIHGGAFADNAYYKTNKASRSSSFYSWRSIHVFEGILFYGPQYLLDRDIVLVTISYRLGALGI
>TDIM_H9TUR5Q01EOGLJ_247_510_r
ATKFRPPCAQWRNGRVFGSEDXLFLNIFSPRVTIGRWKTTTIKSSSCLDPWWKIFKTGSAAQYVPTXLVKKGVVVVTVQYRLGSLGFRNYQGNTGLFDIATAMRWVNDYIRIF
>TDIM_H9TUR5Q01EPXYH_1_465
ALDGFVISGFFVATYPLINLYRIIDEAFDQLMPKFLFYSTYENTSTISNKIRNFYFGNKQITNLSLKNITNMFSDRFFFWPMIESLKLHRGPTYVYSFAYNSNLSYQFDYTDKRILNGSDHEDETIFLWNKTHKLYQSLSKKDLKFSKQLVKNIC
>TDIM_H9TUR5Q02F0TPZ
SLHSWWAFMFYSSSPYGPEFLLDRDLILVTFNYRLGALGFLSTQDDILPGNNGLKDQDEASSQPTAKIGQGALNGLYMKTVNNKPIAAFLGIPYAKPPVGRHRFKESIPASPWMGVYNATSLPDDCLQYSHVKYAVYGSEDCLYLNVYTPKVSPVTVGTSLLDVIVYIHGG
>TDIM_H9TUR5Q02I1U1H
MKMAQLFNCSTESSKLILDCLQARNAHDITRQYKSFFKFQIDPVLMFLPINDKNSTNPFLPVDPHEAEPAAIPWIVSVDSFGGLTQEGLLRSGVFITIPSFLDNFDKNFDLAAPIAMMYEYTAKNPIEMSKQIRNFYFGDQPLSYFVIQNITDMFGDSYVTWPSIQALRKHKGPQYFYYFNYLG
>TDIM_H9TUR5Q02IZXF4_3_497
WASSQPTAKIGQGALNGLYMKTVNNKPIAAFLGIPYAKPPVGRHRFKESIPASPWMGVYNATSLPDDCLQYSHVKYAVYGSEDCLYLNVYTPKVSPVTVGTSLLDVIVYIHGGAFMFYSSSPYGPEFLLDRDLILVIFNYRLGALGFLSTQDDILPGNNGLKDQV
>TDIM_H9TUR5Q02JLQ8J_522_653
LDYRERSRDGNLYYAFSRIPYARPPIGELRWKNPVEIKPWRGNL
>TDIM_IAZY42G01B9N13_207_476_r
IISSLFGLGNLTFLFFPQVLFHRAISQSTSALANWVNTPPGIARSRAIKMAQLFNCSTESSQDILDCLRTKNAYELTESFSKFAVKFYFL
>TDIM_IAZY42G01CQHQ9_39_641_r
HLEENRDELLPFLLDYVYTVTNEKVKEINSKIWNEYFYGERVGSDVSNMLKMAGDRLFVEGIVKAAKLHAQHTKSPVYSYYFTYRGKNSISDAFSNSKIDFGASHGDDTSYVLQNKYLNPEVTKSDIRMIKLLSQIWTTFASTGKPYLENICNWPTVHSNSSEGFTYVHIESPESVHEEYQNNLGNGKFWDSLGIAENISN
>TDIM_IAZY42G01DA0C7_84_284
FTKCNELTINTSCGMLSGREFKSRNGRIAAAFHGIPYAKPPIGERRFQVNMNVLIFLLFLDFCPSYK
>TDIM_IAZY42G01DCQEW_57_380_r
IYVIIVQVALILTIQFTFGTIKNPFEVGVPTTNQDLYVSNLLIQLFYNFVSLGEPTPSGFEFDWPQWDNQEQNFISIENSGVTVNSSLLPDRMQFWAQLNLRDNLTGI
>TDIM_IAZY42G01DFMVR_26_397
EGPTYVYSFAYNSNLSYQFDYTDKRILNGSDHEDETIFLWNKTHKLYQSLSKKDLKFSKQLVKIFVDFVTYSTPAPAESNFQWPLWDNQNQTFIRFGYNGSIIKERKFYPQRMTFWSSLKLKNN
>TDIM_IAZY42G01EC535_55_414_r
YPLLIIFSEKINLCYYCTSSADIDDTIYIWNIKNPFEVGVPTTNQDLYVSNLLIQLFYNFVSLGEPTPSGFEFDWPQWDNQEQNFISIENSGVTVNSSLLPDRMQFWAQLNLRDNLTGIC
>TDIM_IAZY42G01ETAQS_3_395
IESLKLHRGPTYVYSFAYNSNLSYQFDYTDKRILNGSDHEDETIFLWNKTHKLYQSLSKKDLKFSKQLVKIFVDFVTYSTPAPAESNFQWPLWDNQNQTFIRFGYNGSIIKERKFYPQRMTFWSSLKLKNN
>TDIM_IAZY42G02F6YRL_148_435_r
MQNTDPYLRSPSNYGLMDQIAALHWLQENIIFFGGDPTNVTLMGQGTGAACVHFLMTSSAVPEGGVLFHRAIMMSGSANAPWALARQPWRYARQLARHANCSWDQSHAHLLKCLRERPLELLMSAQIEASPFATTFGPSVDGVVIDTPLERQASLL
>TDIM_IAZY42G02GZ3BL_532_699
FMEDDVMPGNLGLKDQNMALVWIQNNIANFGGDLNQVTLIGDTGGAACVNYHMYSP
>TDIM_IAZY42G02H2239_166_444_r
TNRIYLLYSTQMNSFKIIIELILLVQFTKCNELTINTSCGMLSGREFKSRNGRIAAAFHGIPYAKPPIGERRFQVNMNVLIFLLFLDFCPSYK
>TDIM_IAZY42G02I7EVZ_2_283
YPMCEAVRRHKGPLYQYLFDYRGGSSLVDKWGDLNLGVSHADELLMLFNWREHFPKAKPKDAQISKKLVQMWANFARNQNPSADGDPQWPGGKF
>TDIM_IAZY42G02IG5M7_183_398_r
FYSCNFTKCNELTINTSCGMLSGREFKSRNGRIAAAFHGIPYAKPPIGERRFQVNMNVLIFLLFLDFCPSYK
>TDIM_isotig03055_3_902
GKARLQAKRVAEIVGCGAKKEEELLDCLQNTCPIKLIRAEIDLLYWDFEPAVVFQPVQEPHAEGAFLPFDPLKQETTLPWMTGIVSNEGAFKTASLISQGDSAIQQFIDNMDVYLMRVLSLEESYPKAKATVKLIKEKYFPEPVTLESALNGMEIFFSDTNFVYPMADAIRRHKGPLYQYLYDYRAGASYTNFYGDFDDLGVCHADEIFTLFNFKELFPKTKPGEDQVSRTMVRLWTNFAKYQKPTIEDDEVEWPKYDSLGRYLHITSNLSVKRHLKADVIDWWFKLPAFSSYESQKTEL
>TDIM_isotig03469_170_952_r
AVIEPPGPSAFISERPIDIILQKKAKDLPFLTSLSLDEGLYPGAEILGNPQNIQDIDTKWNDYLPFLLDYNYTAPVGQQNLISNKIREFYLGSARVIDAKEKFIKMIGDRLFYADVIKATKLHAEHYTSPVYSYLFSHKGSKRFGNLFGMVNDIYDGVGHGTDIGYVIRATYLPIEDDPSDMALSRRMMDYWLTFIKGAPMPKGWPTVKQNLPNFGFLEIQNANEVNDVVKIESDYGNERFWASLILKENIPINIIQKTEL
>TDIM_isotig03573_321_929_r
INNDEGLLIFGSPVIQNNSVTETFIEKIDEVLPKILSLNRSSPNIPSWIDMIKEKYFPKPLTIESARKGLLDIFGDFHFTYQMSSAIARHKGPLYQYYFDYRGANSFMDIFGNNSYGTAHGDEMILLFNWTERFPNYRHEDVKVSKNLVKMWANFAKTQSPSLEDVTWPDGKQNAEFMHITKTFSVERNLAGEIITWWSKLNL
>TDIM_isotig04854_55_681_r
PTLFVQNPDFLTEYDENFLQVAPLSLFYDNIVTDPEEFAKEIREFYFGDQPITMSLFKNVTDMVTDPYFIWPAVESLQKHTGPHYVYYFDYLGEHSYQEILAGERVLTGSSTLDDTIYIWRIKNPFEIPPPSTSQDLYISNLLVNLFYNFTSLGEPTPSGCDFTWPQWDNQEQNFIYIGNSGVTLNSSLLPERMEFWSQLNYKYNLEGN
>TINF_H9TUR5Q01C28N6_1_114_r
DPQPPEPWSGIRDAYNFGSVCVQTVYLISAINPTKLGN
>TINF_H9TUR5Q01CSWG1_112_552
FDQKFNEAAPISLFYDNTATNPEEVTKKIRKFYFGDQPITMSLFRNLSNMYTDGLFIWPAVEALQKHKGPHYFYYFNYLGQHSFQETYAGTRVLTGSAHMDDGLYIWRNKNPFDIPPPSTSQDLYVSKFISQVALTWTMACIFGETKILSIFHHRQQVKIYMYQNLLVKLFYNFASLGNPTPSGFDFDWQQWDNQQQNFISFENNGVTLNNS
>TINF_H9TUR5Q01DZDOI
VKTKQGNLQGEERKSRNGKVYHAFTKIPYAKAPLGKLRLKNPVEAEPWQGTLNATENLPICLQIPSFIPSMRNKPVGQEDCLYLNIYMPVISSTEKLPVLVYVHGGGFRCGDVGSKHSADYFMDEKNVIMVNFHYRLAALGFLSIENSILPGNFGLERSSNGL
>TINF_H9TUR5Q01ELCYU_3_548
SFTYISNMGAVYLIYILFGLFSWAYSQPTAHIAQGTLNGLYLKTVNNRPIAAFLGIPYAKPPVGKHRFKESIPASPWMGVYNATTLPDDCLQYSHVKYKTDDAVYGSEDCLYVNVYTPKVSPVTVGTSLLDVIVYIHGGAFMFYSSSPYGPEFLLDRDVILVTFNYRLGALGFLSTEDDILP
>TINF_H9TUR5Q02HWM6C
KVKKGNLETEKVYHAFTKIPYAKAPLGKLRLKNPVEAEPWQGTLNATENLPICLQIPSFIPSMRNKPVGQEDCLYLNIYMPVISSTENRKLPVLVYVHGGGFRCGDVGSKHSADYFMDENVIMVNFHYRLAALGFLSIENSILPGNFGLKDQAMALKRKNIASFGGDPDKITIFGESAG
>TINF_IAZY42G01CNQZA_82_849_r
YIFFPPIIDKNATNPFMPFNPHTIEPVPVPWIVGVASLEGIIRTAGFIINPETLEEFDKNFDTLAPVSMYYVDTSENPKEISKKLENTILAINRYQNLELKNITDMYSDNQFLWPTIKALQKHKGQQYFYYFDYFGENSFQELFVGKRVLEGCTHTDDTIYIWKINNPTVIEAPKTASDLKLSHQLIKLFVNFITWGNPTPSGSEFIWPLWDNLNQNYLNFDNNGISNSSKFLPERMQFWENLNTRNKVDTPSKSC
>TINF_IAZY42G01DI74S_27_257
MKLYIIVLFQILLNLTDGLNITIETRLGSITGLERRSRDGNLYYAFSRIPYARPPIGELRLKKPFLTMKIVEYAGQEDCLYLDIYIPQVRIENFKIMHRIVH
>TINF_IAZY42G01DNAEL_1_528_r
KRKSLSCFYKIPYAKAPLGKLRLKNPVEAEPWQGTLNATENLPICLQIPSFIPSMRNKPVGQEDCLYLNIYMPVISSTEKLPVLVYVHGGGFRCGDVGSKHSADYFMDENVIMVNFHYRLAALGFLSIENSILPGNFGLKDQAMALKWIQENIASFGGDPDKITIFGESAGGISTH
>TINF_IAZY42G01EDHRA_124_759
LLLVLKIILIMIRSFIFILIIFTSCYSLIVKTKQGNLQGEERKSRNGKVYHAFTKIPYAKAPLGKLRLKNPVEAEPWQGTLNATENLPICLQIPSFIPSMRNKPVGQEDCLYLNIYMPVISSTEKLPVLVYVHGGGFRCGDVGSKHSADYFMDENVIMVNFHYRLAALGFLSIENSILPGNFGLKDQAMALKWIQENIASFGWRSRQNNHIW
>TINF_IAZY42G01EGC8K_1_603
QSYLTRDKFLDIINTIFKNMTKLERDAIIYKYTDWDNIHNGYINQKMIGDVVGDYFFICPTNLFAQQFAQHGLKVYYYYFTQRTSTSLWGEWMGVMHGDEVAYVFGQPLNMSYQYNARERDLSLRIVKAFSRFALTGKPVPDDENWPTYTREQPLYYIFDAEKHGTGWGPKATACAFWNDFFPRLKDIQMEIMDVMVMYQK
>TINF_IAZY42G02FPGUR_73_474
EVTRVIDSKEKFIKMIGDRLFYVGAIKATKLHAEHYTSPVYSYLFSHKGSKRFGSIFGAPKEIYDGVGHATDVSYVMRTPHLTIQDDPSDMTLSRRLIDYWLTFIKGAPMPKGWPTVKQIYQISDFWKFKMLMK
>TINF_IAZY42G02FYFVR_3_848_r
CSQPTAHIAQGTLNGLYLKTVNNRPIAAFLGIPYAKPPVGKHRFKESIPASPWMGVYNATTLPDDCLQYSHVKYKTDDAVYGSEDCLYVNVYTPKVSPVTVGTSLLDVIVYIHGGAFMYYSSSPYGPEFLLDRDVILVTFNYRLGALGFLSTEDDILPGNNGLKDQVLALKWVKNNIAAFGGNPNSITISGLSAGGASVHYHMLSPLSQGLFNKAISVSGSALCPWTQMENAREKTMELAGYLGCPTNESLLTLKCLRDRPASRIVGVTKLFLPWLYTPFSP
>TINF_IAZY42G02G46RI_3_389
VLFQILLNLTVLVLNITIETRLGSITGLERRYQEDGNLYYAFSRIPYARPPIGELRLKNPAEIVPWRGNLDATQETPKCIQLLKFISDNENVEYTGQEDCLYLDIYIPQVRIENFKICIALSIVKSLFL
>TINF_IAZY42G02GPGHH_3_209
DRLFYVDAIKATKLHAEHYTSPVYSYLFSHKGSKRFGSIFGAPKEIYDGVGHGTDISYVMRTPYLNNTR
>TINF_IAZY42G02JI4E1_1_657
GSFTYISNMGAVYLIYILFGLFSWAYSQPTAHIAQGTLNGLYLKTVNNRPIAAFLGIPYAKPPVGKHRFKESIPASPWMGVYNATTLPDDCLQYSHVKYKTDDAVYGSEDCLYVNVYTPKVSPVTVGTSLLDVIVYIHGGAFMFYSSSPYGPEFLLDRDVILVTFNYRLGALGFLSTEDDILPGNNGLKDQVLALKWVKHNIAAFGGNPNSITISGLSA
>TINF_isotig01540_2_589_r
DLHRVILVLEAHRMLKPIFFILLSIISLCLSITVKTKLGEIKGGERKSRDGKTYYAFTRIRYGKPPVGKLRFKNPVPVEPWKKVLDATKELPKCLQVRIFLHKLRNQAWGQEDCLYLSVYTPDLNPKEKLAVLVHTHGGGFRCGNAGLRDNADYLMDGNVILVNIHYRLGTLGFLSTEDRIIPGNFGLKDQSLGLH
>TINF_isotig03038_63_695
GCLLRQLSLKSQGDSAVQQFIDNMDVYLMRLLSLEESCPKAKATVKLIKEKYFPEPVTLQSALNGLEIFYSDTNFVYPMGDIIRRHKGPVYQYLYDYRAGTSYAEFYGDFEDLGVCHADEIFTLFNFKELFPKTKPDEEQVSRTMVRLWTNFAKYQKPTIEDDEVEWPKYDSQGRYLHITSDLSVKRHLKADVIDWWFKLPAFSSYESQKN
>TINF_isotig03665_1_639
VKNEGLIKTGSLLTQDSSVTKQFIDNIDEFLPRILYLNNSCLKVNQTTELLKRKYFPDPITIESAQQGLGDLYGEAFFIYPMCEAVRRHKGPLYQYLFDYRGGSSLADKWGDLNLGVSHADELLLLFNWRDLFPKTKPKDEQLSKKLVQMWANFARNQNPSPDGDPQWPEGSSTHEYLHIAENFSVKKNLKHDVQEWWSNLPIYKTVYIKSEL
>TINF_isotig04083_179_652_r
KFIKMIGDRLFYVDVIKTAKLHAEHYTSPVYSYLFSHKGSKRFGDLFGMSNENYDGVGHGTDIGYVLRATYLPIEDDPSDMALSKRLIDYWLTFIKGAPMPKGWPTVKQNLPNFGFLEIQNANEVNDVVKIESDYGNEQFWNSLKLNENIPIRQKTEL
>TPAL_H9TUR5Q01A15I0_3_701
GKASLQAKRLAEIVGCGAKKGEELLDCLQNTCPVKLIRAEIDFLYWDYEPVVVFRPVQEPLAEGAFLPFDPLKQETTLPWMTGIVGNEGIFKTVSLKSQGDSAVQQFIDNMDVYLMRLLSLEESCPKAKAALKLIKEKYFPEPVALESALNGLEILFTDTNFVYPMADVIGRHKGPLYHYFYDYRAGSSLAGLYGDFGDLGVCHADDLLYCSISKNYSLEQSRDENESPGTMG
>TPAL_H9TUR5Q01B9YDN_322_537_r
SLRRILQVLEAHRMLKSIFFILLSIISLCLTINVKTKLGEIKGEERKSRDGKTYYAFPSIPYAKPPRRQIKI
>TPAL_H9TUR5Q01CLAUP_3_551
LFSWASSQPTAHIVQGTLNGLYLKTINNRPIAAFLGIPYAKPPVGKHRFKESIPASPWMGVYNATSLPDDCLQYSHIKYKTNDAVYGSEDCLYLNVYTPKVSPVTVGTSLMDVVVYIHGGAFMFHSGSPYRPEFLLDRDVILVTLNYRLGALGFLSTEDDILPGNNGMKDQVLALKWIkNNIATFGGNPNSITISGVSAGG
>TPAL_H9TUR5Q01CRPIR_35_418
SLFFKPVQEPEAEGAFLPFDPLHKETNKPWLTGIVKNEGLIKTGSLLTQDTSVTKAFIDNIDEFLPRILYLNNSYPKVKETTEILKRKYFPDPITIESAQQGLGDLYGDAFFHFFNYPMCEAVRRHKGPLYQYLFDYRGGSSLVDKWGGLNLGVSHADELLMLFNWREHFPKTKPKDELISKKLVQMW
>TPAL_H9TUR5Q01CT0BF_3_488
ATKFNCQDKKGEKLLKCLQAIDAKELIREELNFLFWDFHPIVVFRPVREPSGEGAFLDFDPLTTVTDLPWIVGIVEDEGNIFRAALMKQDSSVTQQFIDNSKEFIRQKLYRENISSEDESINLIRKKYFREPMTIESVQEDVVNFTTDSYFFISNGGSGETS
>TPAL_H9TUR5Q02FNNEF_37_576
GSISSSGSYSSKWTLSRPGYSVSLAKKVATYFNCSERSDLLLTCLQNKDVTELINLDKMFTVWDWDPTVVYRPVIEPDQPGAFLIQHPDSINYTFPMITGITSGEKNFRKIILQCGDQTKMNTFMEQINTIIPKIFYVEPSSDHGKLLVEKIRDTFFKDTTSIDAVIDGFSNVFAQSNTI
>TPAL_H9TUR5Q02FU1PO_1_87
GFLSTEDDILPGNNGLKDQVLALKWVKKIQMGEKNIATFGGNPNSITISGLSAGGASVHYHMLSPLSQGLFNKAIAVSGSALCTWAQMDNARGKTMKVAAYLGCPTNESLLALKCLRDRPASRIVGVTKLFMPWLYNPFSPFIL
>TPAL_H9TUR5Q02HC78B_3_860_r
ANNGMFVNKTVNPQLSSLFLNGEYLKYFLLCCFLTGLLIGKIIKHTTDAFFNLPAFITSHLWSKKGNVYLYSFEHTPQKSLAGELLFGLPLVTSLGSPNKDKKGPEHGDDLIFLFELRTLEGKPLDNPILSAVDIKVRAHFCNLVAEFIKNGKPRIEGGDDWKPFTAEKSNYMIIEEQPKLAENFHKCEMGLWIGDNGILGSSDCSILNQAVAVVTNTIGAAGSTLLTSADNLVDTLGVNNLKDQVSSIANPLGGLVGGDNSNPLGGLLGGIDTATTTGRGDPGTT
>TPAL_H9TUR5Q02IKZQJ_61_330_r
LRFKNPVEAEPWQGTLNATEDLPICIQIPSFIPSMRNKPIGQEDCLYLNIFTPEVSSTENKLPVIVYVHGGGFRCGDVGSKHSADYFMDENVIMVNLQLQIGSTRFP
>TPAL_H9TUR5Q02IPOL8_93_578_r
KVKEINSKIWNEYFYGERAGSDVSNMLKMAGDRLFVEGIVKAAKLHAQHTKSPVYSYYFTYRGKNSISDAFSNSKIDFGASHGDDTSYVLQNKYLNPEVTKSDIKMIKLLSQIWTTFASTGKPHLENICNWPTVHSNFSEGLHLCHIRTHLESVHEEYTERI
>TPAL_IAZY42G01D006Q_196_411_r
NNGGQCFAGNMGLKDQLMALKWVQNNIKTFNGDPHKVTLMGDSAGAASTHFHMISPLSKGTINGLFRGVISESGSSLSPWALTVPGVARRITIKTAILLECPIENVYKMLT
>TPAL_isotig00950_700_1626_r
IDFWSLSAPGKARVQAKRVAEIVGCGDEKDKELLHCLQNTCPIKLIRAEIDFLYWDFDPIVVFRPVQEPHAEGAFLPFDPLKQETTLPWMTGIVSNEGAFKTASLKSQGDSAIQQFIDNMDVYLMRLLSLEESCPKAKATVKLIKEKYFPEPVTLESALNGIEIFFSDTNFVYPMADAIRRHKGPLYQYLYDYRGGASYTNFYGDFDDLGVCHADEIFTLFNFKELFPKTKPGEDQVSRTMVRLWTNFAKYQKPTIEDDEVEWPKYDSLGRYLHITSNLSVKRHLKADVIDWWFKLPAFSSYEFQKAEL
>TPAL_isotig02248_184_468_r
NSTSRIYLLYSAQMNSFKIIIELILLVQFTKCNELTVNTSCGMLSGREFKSRNGRIAAAFNGIPYAKPPIGNLRFQVNMNVLIFLLFLDFCPSYK
>TPAL_isotig02574_226_1410_r
SKYKADYFMDENIILVSLHYRFSVLGFLSTEDSIIPGNFGLKDQAMALKWLYNNVDSFGGDPDKMTIFGGSAGGASTHYHMMSPLSKNIIKGVISQSGVMNKFWMFAQPGVSKPIALDIAQKFGCGNQQDVELLKCLQQIPAEKVITAEMFYTDHFVNTTPTFLPTQEPPAEGAFLTFDPTTEVTTLPWITGINKDEGLLIFGSPVIQNNSVTETFIEKIDEVLPKILSLNRSSPNIPSWIDMIEEKYFPKPLTIESARKGLLDIFGDYHFTYQMSSAIARHKGPLYQYYFDYRGANSYMDIFGNNSYGTAHGDEIILLFNCTERFPNYRQEDVKVSKNLVKMWANFAKTQSPSLEDVTWPDGKQNAEFMHITQTFSVERNLAGEVITWWSKLNL
>TPAL_isotig03667_105_785
IWMKGYILVQKYLENPQSIQEIDTKWNEYLPFLLDYNYTAPVGQRNIISNKIREFYLGSARVNDAKQKFIKMLGDRLFYADVIKATKLHAEHYTSPVYSYLFSHKGSKRMGILWGMANDIYDGVGHGTDIGYVIRATYLPIQDDPTDMVLSKRLIDYWLTFIKGAPMPKGWPTVQQNLPNFGFLEIQNANEVDDVVRIESDYGNEQFWDSLKLNENIPINIKHKTEL
>TPAL_isotig04119_2_697
FLTSLSLDEGLYPGAEILGNPQNIQDIDTKWNEYLPFLLDYNYTAPVGQQNLISNKIREFYLGSVHVIDAKEKFIKMIGDRLFYADIIKATKLHAEHYTSPVYSYLFSHKGSKRFGNLFGMVNDLYDGVGHGTDIGYVMRATYLPIEDDPSDMALSRRMMDYWLTFIKGAPMPKGWPSVKQNLPNFGFLEIQNASEVNDVVKIESDYGNERFWASLKLKENIPINIIQKTEL
>TPAL_isotig05701_255_611
SKRVLIGATHGDELIYTWKNNNPFTIEPPTTRADLNLSNLLVKLLVNFAIYGEPTPKGAELFWPQWEQPIQKFISFENNGIMHYQSFLQDRMQFWASLNERNKVDTFDQYFYRLAPVALLYEDTALNPNEITSKLKEFYFNNQTITNSLFQNLTDMFSDSFIIWPMVKSLQLHKGPQYVYYLDYLGKKQFSRNI
>TPAL_isotig05754_184_444
NSLFNQESIPASPWMGVYNATSLPDDCLQYSHVKYNTNDAVYGSEDCLYLNVYTPIRSSLKFDLHSIISHSYFLRESPTIGILGSHI
>TDIM_H9TUR5Q01CTVY9_3_602_r
PRELLINLCEWREVFQTPVLIERMSMPKLTYFNLTGLGEPIRLMLAYGNIKYEDYRISKEEWAAMKPGLEWPHLPMLEIEGKTLFQSMAICRYLARQLNLNGRSNWAETQIDMTVDALNDFRAKVVSYYYLPDGEEREKKKAVVLSELLPLYLDRFEKQVANNKGYLVVGKLTYADIIFLSFIEYISYMLDKAILEKHPK
>TDIM_H9TUR5Q01D2N3S_3_587_r
RSHKISVKIIIHTSQFRRMSMPKLTYFNLTGLGEPIRLMLAYGNIKYEDYRISKEEWAAMKPGLEWPHLPMLEIEGKTLFQSMAICRYLARQLNLNGRSNWAETQIDMTVDALNDFRAKVVSYYYLPDGEEREKKKAVVLSELLPLYLDRFEKQVANNKGYLVVGKLTYADIIFLSFIEYISYMLDKAILEKHPK
>TDIM_H9TUR5Q01ELHWQ
HQSMAICRYLGKEAGLSGKIIGKFREGNEVKEELLVLQNETVPFYLERFDKIIKENXGXFALGKSWFDFYFVGYSEVMEAIVEEKICEKYPHISQLRKKLYDIPSIQQWIKKRPSTQL
>TDIM_H9TUR5Q02FJZKL_126_458
KVFVNAEDATLASTEMKGVLDEDVERIRRAHLNDVENIPIFLISGLIFVGADTNVIFALMMFRIYFIARIAHTIVYAVYVVRQPARTICFFIGVFINIILIFTIFVYFPQL
>TDIM_H9TUR5Q02FQOJ6_123_512_r
CRPLLPHRTQFYQVMNANMMRQFLINAVLWQYRTEDDPIKKEERKANLMKEVIPYYLKRFERIVKENNGFAVGDSVTWADFAFAVSLENFELIFGNGSLEPYPNLRALRNMVFSLPSIKAWLERRPKTEF
>TDIM_H9TUR5Q02FT6UW_27_416
CRPLLPHRTQFYQVMNANMMRQFLINAVLWQYRTEDDPIKKEERKANLMKEVIPYYLKRFERIVKENNGFAVGDSVTWADFAFAVSLENFELIFGNGSLEPYPNLRALRNMVFSLPSIKAWLERRPKTEF
>TDIM_H9TUR5Q02HKZ7C_1_141
GLIFVGADTNVIFALMMFRIYFIARIAHTIVYAVYVVRQPARTICFS
>TDIM_H9TUR5Q02JESN0_90_434
VFVNAEDATLASTEMKGVLDEDVERIRRAHLNDVENIPIFLISGLIFVGADTNVIFALMMFRIYFIARIAHTIVYAVYVVRQPARTICFFQGVFINIILIFTIFVXFPXIGNFRN
>TDIM_H9TUR5Q02JPG7F
VICKNINHDIVYINLKNKPEWFLEKFPAGKVPAIHIEGENLDESFIISDYLDERYPQKPLYPKDPMKKAKDRLVIETFSKKVTTLLYKIFISPKVDSSQLSALFDEMDYFEKQLATRGTQYF
>TDIM_IAZY42G01AK4YY
ILKNKPEWFLEKFPAGKVPAIHIEGENLDESFIISDYLDERYPQKPLYPKDPMKKAKDRLVIETFSKKVTTLLYKIFISPKVDSSQLSALFDEMDYFFEKQLATRGTQYFSGDKPGMIDYMTWPWCERLEMVRLLGGEQFRVPRDRFQK
>TDIM_IAZY42G01AQEH2_63_356
DNFLSNAVLWQYRTEDDPIKKEERKANLMKEVIPYYLKRFERIVKENNGFAVGDSVTWADFAFAVSLENFELIFGNGSLEPYPNLRALRNMVFSLPSI
>TDIM_IAZY42G01BPDRP_3_587_r
LRFKIYKPVRIVTSFQRRMSMPKLTYFNLTGLGEPIRLMLAYGNIKYEDYRISKEEWAAMKPGLEWPHLPMLEIEGKPLFQSMAICRYLARQLNLNGRSNWAETQIDMTVDALNDFRAKVVSYYYLPDGEEREKKKAVVLSELLPLYLDRFEKQVANNKGYLVVGKLTYADIIFLSFIEYISYMLDKAILEKHPK
>TDIM_IAZY42G02GI5D9_78_278
VMNANMMRQISYQCSTMAISYPRTTPIKKEERKANLMKEVIPYYLKRFERIVKENNGFAVGDSGHLG
>TDIM_isotig00721_111_779_r
QFVVFLLVQVVISIFFFFRTMSTYKLTYFPVKALAEPIRFILSYMDKEFEDIRFERENWPTIKPSMPFGKVPVLEVDGTQLHQSTAITRYFGKEAGIAGKDNWEALQIDIAVDTVHDLRQAIASFWYESDENVKEKKKNEVLKDVVPFYLNKLDELVKSNGGYLANSALSWGDLYFIAISDYLSHMAGIDIFENHPNLISLKDKVLGIPKIKAWVDKRPKSDL
>TDIM_isotig00811_130_828_r
GQSLIYRPNCIFKYKNITMGIDFYYTPASAPCRTVLMVAKAVGVDLNLKVLDLMKGEHLTPEYIKINPQHTVPCITDGDLTLTESRAIATYLASQYGKNDSLYPKDPKKKAIVDQRLFFDMGTLYQRFGDVYYPMIFEGAPHNADKAKKLDDAYTQLDNFLSKSTWAAGDHLTVADLSLVASVTTAEVCDYDISKYPNVAKWLAKCKSSIPSYAETNEEGALKFKAFFESRKK
>TDIM_isotig03171
FNIMGLGEPIRYMLSYLGEDFEDNRINDYRKWQTQIKSKMPFGKLPLLEIDDKKVHQTIAICRYLGKKTKLVGDNDWEDLEIDIIIDTLSDFRSAIWSYFYNRDEENKKRVKEPLFNVTIPLYLGKFDNIIKSNGYLANGKLSWADIYFVAILEYLSFMIEQDIVTNYENIRQLRDKIHSIPNIKKWLDKRPSTEW
>TDIM_isotig03673_237_893_r
LNMSLIGKPVLYSYWRSSCSWRVRIALNLKEIPYDIKPISLIKGGGEQHSNEFREINPMEHVPALQIDGHTLIESLSIMYYLEETRPQRPLLPQDVYKRAKVREICDVIASGIQPLQNIGVLIYVGEEKKKEWAQHWITRGFRAVEKLLSSSAGKYSVGDELTLADCCLIPQVFNARRFQVDLRPYPIILRIDRELENHPAFRAAHPSNQPDCPPEATK
>TDIM_isotig04220
NMSRLKLYFDTLSQPSRSLLIFLETNKIPYEPKLVRLGKGEQNTPEFLKLNPLHQIPVIDNGFVLRESVGILRYLCREKNVADHWYPKDSKRQAKVDEYLEWQHLGTRLGCGMYFRLMWLEPLATGQTPDLKDIQRCKTQMTNACDIIENHWLKNKFICGDEISIADVLAAAELEQPRLAGYDPRDGRPKLTEFMARVREATNPAYDEAHKIINAIVQ
>TDIM_isotig04382_118_726
TNMTKYKLNYFNVKGLGEPIRILLSYMDKEFEDNRLLFEDWPQKKKQTLFGKLPVLDIDGKEICESTAICRYLAVEAGLGGKNDWENLQIDMIVGTVMDFHFEIVTFVRESDPKKKEELKTKLLKETIPFYFNKYDERVKNNNYIANSSLSWADIFFTSYTECIDGLLETKCLEKYKNLTALKEKIYNIPNIKKWIQKRPDTR
>TDIM_isotig04619_70_678_r
TNMTKYKLNYFNIKGLGEPIRILLSYLDKEFEDNRLLFEDWPQKKKQTLFGKLPVLEINGKEICESTAICRYLAVEAGLGGKNDWENLQIDMIVGTVMDFHFQIVTFFHESDPKKKEELKTKLLNETIPFYFNKYEERVKNNNYIANSSLSWADIFFISYTECIDGLLETKCLEKYKNLKALKEKIYNIPNIKKWIQKRPDTI
>TDIM_isotig04772_73_681
TNMTKYKLNYFNVKGLGEPIRILLSYMDKEFEDNRLLFEDWPQKKKQTLFGKLPVLEIDSKEICESTAICRYLAVEAGLGGKNDWENLQIDMIVGTVMDFHFEIVTFVRESDPKKKEELKTKLLKETIPFYFNKYDERVKNNNYIANSSLSWADIFFTSYTECIDGLLETKCLEKYKNLTALKEKIYNIPNIKKWIQKRPDTR
>TDIM_isotig05033_119_691_r
DYLKINPFKKVPVIDDNGFILTESVAIFRYLCRERTVPDHWYPKNSQLRARVDEYLEWQHNETRAHCALYFRVTALDPLITGIQPSPKKVDDFKRRMMEVCDKMNDIWLKGGKKYITGDNITIADLLATAELEQLKMTDYDPRQGRSALASWMARVRLRTSPYYDEANVRINRMAEKLKSKNDSLQVLSKL
>TINF_H9TUR5Q02HPR8H_22_447
MSRLKLYFDTLSQPCRSLLIFLESNKIPYEPKLVRLGKGEQNTPEFLKLNPLHQVPIIDDNGFVLRESVGILRYLCREKNVADHWYPKDSQRQAKVDEYLEWQHLGTRLGCGMYFRLMLMTNACDIIENVWLKNKFICGDEITIADVLAAAELEQPRLAGYDPREGRPKLTEF
>TINF_IAZY42G01A9WBE_58_381
NLKFKDVVDLFFEKEEEVKKKKLLIMQNDTVPFYLERFDKIIKENDGYFALGKLSWFDFYFVGYSEIMETIVEEKVCEKYPHISQLRKKLHGIPNVQQWINKRPSTQF
>TINF_IAZY42G01AN0KX_229_399_r
FQLSWADIYFVAILEYFSFMIEQDIATNYENIRQLRDKIHGIPNIKKWLDKRPETVW
>TINF_IAZY42G01AQD6P_298_762_r
ISAMMESLYTTDNPVFAGYAFYSALLIFKMILMSFLTGYQRQRKKVFVNAEDANLAGTEMKGVQDEDVERIRRAHLNDVENIPIFLISGLIFVGADTNVIFALMMFRIYFIARVAHTIVYAVYVVRQPARSIFFFIGVFINIILIFTIFIYFPQL
>TINF_IAZY42G01B16H8_103_684_r
DEQNTPEFLKLNPLHQVPIIDDNGFVLRESVGILRYLCREKNVADHWYPKDSQRQAKVDEYLEWQHLGTRLGCGMYFRLMWLEPLATGRTPDIKDIQRCKTQMTNACDIIENVWLKNKFICGDEITIADVLAAAELEQPRLAGYDSREGRPKLTEFMARVREATNPAYDEAHKIINAIAEKYKGQPPEKEKKSG
>TINF_IAZY42G02GJ8J9_3_431
VGQSNAIARYLAQRYGLAGKDPYEALQCDALVDTLADLKQVLWQYRTEDDPIKKEEREANLMKEVIPYYLKRFERIVKENNGFAVGDSVTWADFAFAVSLENFELIFGNGSLEPYPNLRALRNMVFSLPRIKAWLERRPKTEF
>TINF_IAZY42G02ICI1F
KQSQMPTYKLTYFNAKGVAEAIRMLLSYSGKEFKDIRVEYNDWKLPILEIDDKVVHQSMAICRYLGEEAGLSGK
>TINF_isotig00946_133_813
EEFSHLKHFVACWLFPFYIIFHRTMSTYKLTYFPVKALAEPIRFILSYMDKEFEDIRFEKENWPTIKPSMPFGKVPVLEVDGIQLHQSTAITRYFGKEAGIAGKDNWEALQIDIAVDTIHDLRQAISSFWYETDENVKEKKRNEVLKDVVPFYLNKLDELVKTNGGYLANSALSWGDLYFIAISDYLSHMAGIDIFENHPNLQSLKDTVLALPKIKAWIDKRPKSDL
>TINF_isotig02571_647_919_r
HDDPDIERVRRAHRNDLENIPVYFLASLAYLLTDPNAWLAISLMRAFTFARIAHTLVYAVIVIPQPARVIAWGIGYAITCYMSYKALMMFW
>TINF_isotig02619_137_841_r
LHSVSSFHRDSNYYKYKNITMGIDYYYTPGSAPCRTVLMTAKAVGVDLNLKLLDLMKGEHLTPEYIKVNPQHTVPCITDGDLTLTESRAIATYLVSKYGKDDSLYPKDPKKKAIVDQRLFFDMGTLYQRFGDVYYPMIFEGAPHNADKAKRLDDAYTQLDNFLSKSTWAAGDHMTVADLSLVASVTTAEVCGYDISKYPNVAKWLAKCKSSIPSYAETNEEGVLKFKALFDSRKK
>TINF_isotig02912_1_699
LSFIIGISKNYTVKQWCHRFSFTTNWKINNMSTYKLTYFNVKGIGEPIRMILTYAGKDFDDIRIEREHWTQLKPKTPFGKLPTLEINGKVLHQSVAICRYLGEEAGLGGKSNWENLEIDMIAETVQDIKNIMSHFYRQLDDEAREKKRPELVNETIPFYLARFDNIIKNNGGYFIKNKLTWVDFYFVGFSETIEGMLGEKICENYPNISQHRKKLYSIPQIQDWISKRPSTTI
>TINF_isotig02919_99_713
INNMSTYKLTYFNVKGIGEPIRMILTYAGKDFDDIRIEWEHWTQLKPKTPFGKLPTLEIDGKVLHQSVAICRYLGDEAGLGGKSNWENLEIDMIAETIQDIKNIMSHFYRQLDEAREKKRLELVNETIPFYLARFDNIIKNNGGYFIKNKLTWVDFYFVGYSETMEDMLGEKICENYPNISQHRKKVYSVPQIQDWMSKRPSTII
>TINF_isotig03481_69_677_r
TNMTKYKLNYFNVKGLGEPIRMLLSYMDKEFEDNRLLFEDWPQKKKQTLFGKLPVLEINGTEICESTAICRYLAVEAGLGGKNDWENLQIDMIVGTVMDFHFDIVTFVRESDPKKKEELKTKLLNETIPFYFNKYEERVKNNNYIANNSLSWADIFFTSYTECIDGLLETKSLEKYQNLTALKEKIYNLPNIKKWIQKRPDTR
>TINF_isotig03579_223_651_r
ICKPVRIGSFQRMMSMPKLTYFNLTGLGEPIRLMLAYGNIKYEDYRISKEEWAAMKAGLEWPHLPMLEIEGKTLFQSMAICRYLARQLNLNGRSNWAETQIDMTVDALNDFRANFRKFLKELWILIFALNCNFIKQIEDIYYE
>TPAL_H9TUR5Q02GCZVR_3_194_r
KNSQMPTYKLTYFNAKGLGEPIRMLLSYSGKEFQDIRVGYSDWVNNLKHKVYFGKLPILEIDDK
>TPAL_H9TUR5Q02H1LNT
RTEDDPIKKEERKANLMKEVIPYYLKRFERGFAVGDSVTWADFAFAVSLENFELIFGNGSLEPYPNLRALRNMVFSLPSIKAWLERRPKTEFI
>TPAL_H9TUR5Q02H68J7
KMSTVHLGAGSQDVPLKKGKLRLYSMRFCPYAQRVHLVLYAKNINHDIVYINLKNQKIKPEWFLEKFPAGKVPAIHIEGENLYESFIISDYLDERYPQKPLYPKDPMKKAKDRLVIETFSKKVTTLLYKIFIXPKVDSSQLSAYSTNGLFEKQLATRGTHFFTFFSGDKPGMIDYMIWP
>TPAL_H9TUR5Q02JWVJR_1_324
GYLCLFLTGYQRQRKKVFVNAEDATLASTEMKGVLDEDVERIRRAHLNDVENIPIFSNIRINFFVGADTNVIFALMMFRIYFIARIAHTIVYAVYVVRQPARTICFFP
>TPAL_isotig00309_69_677_r
TNMTKYKLNYFNIKGLGEPIRMLLSYMDKEFEDNRLLFEDWPQKKKQTLFGKLPVLEINGKEICESTAICRYLAVEAGLGGKNDWENLQIDMIVGTVMDFHFQIVTFFHESDPKKKEELKTKLLKETIPFYFNKYEERVKNNNYIANSSLSWADIFFISYTECIDGLLETKCLEKYKNLKALKEKIYNIPNIKKWIKKRPDTI
>TPAL_isotig00665_201_857
KNITMGIDFYYTPASAPCRTVLMVAKAVGVDLNLKVIDLMKGEHLTPEYIKINPQHTVPCITDGDLTLTESRAIATYLASQYGKNDSLYPKDPKKKAIVDQRLFFDMGTLYQRFGDVYYPMIFEGAAHNADKAKKLDDAYTQLDNFLSKSTWAAGDHLTVADLSLVASVTTAEVCDYDISKYPNVAKWLAKCKSSIPSYAETNEEGALKFKAFFESRKK
>TPAL_isotig00683_161_796
QFCKLNIVTMSTYKLTYFPVKALAEPIRFILSYMDKEFEDIRFERENWPTIKPSMPFGKVPVLEVDGTQLHQSTAITRYFGKEAGIAGKDNWEALQIDIAVDTVHDLRQAIASFWYESDENVKEKKKNEVLKDVVPFYLNKLDELVKSNGGYLANSALSWGDLYFIAISDYLSHMAGIDIFENHPNLISLKDKVLGIPKIKAWVDKRPKSDL
>TPAL_isotig02981_239_895_r
LNMSLIGKPVLYSYWRSSCSWRVRIALNLKEIPYDIKPISLIKGGGEQHSNEFREINPMEHVPALQIDGHTLIESLSIMYYLEETRPQRPLLPQDVYKRAKVREICDVIASGIQPLQNIGVLIYVGEEKKKEWAQHWITRGFRAVEKLLSSSAGKYSVGDELTLADCCLIPQVFNARRFQVDLRPYPIILRIDRELENHPAFRAAHPSNQPDCPPEATK
>TPAL_isotig03042_805_1131_r
GIFASPEDVTLRQKSRVRHDDPDIERVRRAHRNDLENIPIYFLAALSYLLTDPNAWLAINLMRAFTFARIAHTLVYAVIVIPQPARAISWSIGYTITAYMSYKALMMFW
>TPAL_isotig03307
KLLYFNIMGLGEPIRYMLSYLGEDFEDNRINDYRKWQTQIKSKMPFGKLPLLEIDDKKVHQTIAICRYIGFRSAIWSYFYNRDEENKKRVKEPLFNVTIPLYLGKFDNIIKSNGYLANGKLSWADIYFVAILEYLSFMIEQDIVTNYENIRQLRDKIHSIPNIKKWLDKRPSTEW
>TPAL_isotig04285_101_802_r
LSMSRLKLYFDTLSQPSRSLLIFLETNKIPYEPKLVRLGKGEQNTPEFLKLNPLHQIPVIDDNGFVLRESVGILRYLCREKNVADHWYPKDSKRQAKVDEYLEWQHLGTRLGCGMYFRLMWLEPLATGQTPDVKDIQRCKTQMTNACDIIENHWLKNKFICGDEISIADVLAAAELEQPRLAGYDPRDGRPKLTEFMARVREATNPAYDEAHKIINAIVQKYKGETPKKEKKSG
>TRIDI_isotig04289_1_744
DTLEGLLCRNLRLNYIKLSKMNKNAKDVQRLCLMDAMIIKEKLTSDEIITTVLDLLIIGVTSVSNSAGFAIYHLAKTPRAQTRLLQDIIQFLPTKDSKLISNNLSNMNYLKSCVLESLRLRPPFPYTTRCLSKDLVIHGYTVPRGTLLVMANEVAYHKDENFECALRYEPERWMDEFSNPFDPLAAMPFCHGQTELIKQIAYRQLAILIAKLLRNFKFEYHYGRIHQDGKVLAIPKKPFRFRFVERAD
>TRIDI_isotig02988_97_1098_r
KSTKTKDNTVPNLMTHLGAWTLESSGAMCFGKRMGFLEENEKIAEPIVKANRAVFYMSTHLRFSTSLYKHFNLPKWNSLVESENLIIKAIRRYTSEALETIEKNPLSDKSEEDSFYLMRQLTNNETLTKKDILVLMQSLFTDSLSTIVPTTIFCLYIMASEPEIQRKVYEETSKFVSKDAPITAKTLDKLIYSRGLIKETLRLYPNGTEISRILDQGFDLSGYHIPADEHVNLNMVVLLKSEKEFYRPSEVLPERWSRSENTQKANPFILIPFGHGTRTCIGRRYAEQSMLIAMAKILQNFKLKYSNDVQPLKQVYNILMYPTDTRGLILEPIN
>TRIDI_IAZY42G01DLLQB_2_439
WQKRLLPDPTVKLTSTHLEQMHYLRAFIKEVFRMYSTVIGNGRMLLEDMVISGYHVPKGVHLVFPSIVAGSLPGYVSNPTEFKPSRWLKSSDIKRTTSDSDYVHPFASLPYGYGARMCLGRRFADLEMQILMAKLIRSYKLEYNYE
>TRIIN_IAZY42G02JEVG1_6_245
FNLIIHQVQIIFQHFIMSNSDKYFDNPHEFRPERWLKSSDEKLYHPYASLPFGHGRRMCLGKRFADLEIQTVIAKVLYFK
>TRIIN_IAZY42G02GH2UJ_2_754
YDFLPYISRLNLELTWSALFGERLGSLHSTQLNSDSTVARLIEATELANSCILRTDMTEMIWTKIKTPSYKKLERSLSFIESVVDKQLNKMTNLSDESAQLKTEKTCSLVDRYLKFDETDLKDVRGMVSDLILGGIDTTSYTACFILYHLSRDKIVQERLKDEALKLLPIANSPVNPSVLNEAIYTRAILKETFRLNPIATGISRILDKDTILSGYLVPKGTLIITHNLVACRSEKYFKDPLTFFTRTMDS
>TRIIN_IAZY42G01B2TRQ_2_493_r
IWNLTWSALFGERLGSFHSTQLNSDSTVARLIEATELANSCILRTDMTEMIWTKIKTPSYKKLERSLSFVESVVDKQLNKMTNLSDESAQLKTEKTCSLVDRYLKFDETDLKDVRGMVSDLILGGIDTTSYTACFILYHLSRDKIVQERLKDEALKLLPIANSP
>TRIIN_IAZY42G01DMXQZ_1_768
GAISLSSYSILGYYISGYSKTMLNFLKRVNSTRKIPGPLNLPFLGSLWRYKLGLDEQSNYHETLDQLHAKYGPVVKQRLGAESIIHLFSPNDVSNIYANEGRTPEIRPLQETVQLFRKKTDASLGLGNTNGEEWYKLRNALKTIMLTRSGMAHFTGGIETATDALLKKLKSTRTKDNTVPNLMTYLGAWTLESAGAMCFGKRMGFLEENEKIADPILKANRAVFYMSTQSQVFHFIIQTFQFTQVELPSRIRKITL
>TRIIN_isotig03701_112_720_r
LVLMQSLFTDSLSTIVPTTIFCLYIMANEPEIQRKVYEETTKFVSKDAPITAKTLDKLIYSRGLIKEALRLYPNGTEISRILDQGFDLSGYHIPAEEHVNLNMVVLLKSEKEFYRPTEVLPERWSRSENTQKANPFILIPFGHGTRTCIGRRYAEQSMLIAMAKILQNFKLRYKKDVQPLKQVYNILMYPTDTRGLIMEPRNE
>TRIIN_H9TUR5Q01D6S0H_417_710_r
ILPPIFATTAQLSGKPIKLMAKLSAPGWKMFETAVHSSLEACYEVVDKMMKNRSEDGLLDKLLNENLPINTVVAIVVDLILAAGDTRAVKNVVKEALRMYPPAIFISRMMPEDTNLSGYILSQGEMVLLSLYSAGRNNDIYPSANFFRPERWMRTDGKGYEGVIDRRAYLPFAMGARACIGKYLALTQLHYTLSEWIQ
>TRIPA_H9TUR5Q02JLBL8_2_409
LRMYPPAIFISRMMPEDTNLSGYILSRGEMVLLSLYSAGRNNDIYPSANFFKPERWIRTDGKGYEGVVDRRAYLPFAMGARACIGKYLALTQLHYTLSEIVSEFDLELQEEVDMLLRLVPVPSKPIRIKIRSKKVI
>TRIPA_IAZY42G02JFSGL_1_396_r
MPERKGLPLIGTSLTILANGSASKLHPHIENGHKILGPIFRENMGTTSAVFISDPILMRQVFEMEGKYPKHFLPQPWTIFNEIHNCKRGLFFAREACFFMDGEEWLQHRRLMNKHFLRKDVTSDLKLVHQVVVKYLINRWKDYDGKEILDLEHEFYRHSISFLIGSLMGSSYISNINCYEMDVEKLASIFYSIFATT
>TRIPA_isotig02450_100_1608_r
CEISLSSYSIPGYYISGYSTTMLKYLKRVNTTRKIPGPLNLPFLGSLWRYKLGLDEQSNYHETLDQLHAKYGPVVKQRLGAESIIHLFSPNDVSNIYANEGRTPEIRPLQETVQLFRKKTDASLGLGNTNGEEWYKLRNALKTIMLTRSGMAHFTGGIETATDALIKKIKSTKTKDNTVPNLMTHLGAWTLESAGAMCFGKRMGFLEENEKIADPILKANRAVFYMSTHLRFSTSLYKHFNLPKWNSLVESENHIIKEIRRFTSEALETIEKNPLSDKSEEDSFYLMRQLTNNETLTKKDILVLMQSLFTDSLSTIVPTTIFCLYIMASEPEIQRKVYEETSKFVSKDAPITAKTLDKLIYSRGLIKETLRLYPNGTEISRILDQGFDLSGYHIPADEHVNLNMVVLLKSEKEFYRPSEVLPERWSRSENTQKANPFILIPFGHGTRTCIGRRYAEQSMLIAMAKILQNFKLKYSNDVQPLKQVYNILMYPTDTRGLILEPIN
>TRIPA_H9TUR5Q01BUYI5_194_598_r
FNIGWNRYDCSRTLKAEALKLLPIANSPVNPSVLNEAIYTRAILKETFRLNPIATGISRILDKDTVLSGYLVPKGTLIITHNLVACRLEKYFKDSPLHFLPERWIRGSKEYCNVSPYLVLPFSHGIRTCIARRLAEQNLLTFILKVGRNYSLEWRGSQLDVVTPLICKPDNYISV
>TRIPA_isotig06037_53_559_r
AQTRLLQDIIQLLPTKDSKLISNNLSNMNYLKSCVLESLRLRPPFPYTTRCLSKDLVIHGYTVPRGTLLVMANEVAYHKDENFECALRYEPERWMDEFSNPFDPLAAMPFCHGQTELIKQIAYRQLAILIAKLLRNFKFEYHYGRIHQDGKVLAIPKKPFRFRFVERAD
>TRIPA_IAZY42G01B5S9H_2_664_r
AATGALSNVRPYSEVPGPRPIPLLGNTWRFFPIIGQYKLCDVATLSRTLYEKYGTLVKMAGLMGRPDLVFVYDADEAEKVFRQEGDTPYRPSMPCLVKYKSEVRKDFFGQLPGVIGVHGEPWRIFRTKVQKPILQPAVVRMYIKPIETITEEFIQRMINLKDEREEMPDDFDNEIHKWSLECIGQVALDVRLGCLESNLSSDSEPQQIINAAKFALRNVAE
>TRIDI_IAZY42G02HORR3_253_345_r
FSMKQMYHVLADLCGAGTDTTLATLRWFFLYLAVNVDIQKKVQEELDSVLKERDEPCLDDIQYLPYTEACLKEAQRIRSVVPLGIPHGTWTDTELEGYSIPKDTMILPLQWAVHM
>TRIDI_IAZY42G02JZAI2_475_690
YRFQYGKRMCLGDELARMLLFLFGAGILKVFKVSVDETPTPDKLSEILQGVCGITLEPGGAGTDTTLATLRWFFLYLAVNVDIQKKVQEELDSVLKERDEPCLDDIQYLPYTEACLKEAQRIRSVVPLGIPHGTWTDTELDGYSIPKDTMILPLQWAVHMDPVAWQQPESFPARKIIQLLGNNQKVFRPERFLDENHKANNKQTYFIPFS
>TRIDI_IAZY42G01AOXXN_28_411
EISCQKFVLASTTMHLPDISYIPGLTWYLALLVGLLAIIWCIKENWRLPPGPWNLPIVGYLPFIDPKRPYITLTDLARKYGPIYYIKLGCVKTVVITDPSLSRWRWNRNDFTARAKSIRNTWHYGWLW
>TRIDI_H9TUR5Q02HFP6S_19_285_r
NPWGRTAWGTEVVLAVHVALTLHFLKPDSSDFCEDNLVSCTLDLFFAGTETTSTTIRWALLFMAMYPEIQGTSSSRAVCFLGFIPCNMV
>TRIDI_IAZY42G02JYBE4_157_513
LQNIVKQPRLLTTRDLIDAYINEMNNNPKDSTFSEKQLIILLLDLFLAGAETTTSTLSYALLYLIHYPDVQTKLQEEMDRVIGQDKQPTLQDRTRLKYVEAFLMELQRHANIYTNNSFS
>TRIDI_IAZY42G01CLLI5_1_192
VVLEAIRHISSPIVPHVANQTSTVAGYKVEKDTLIFLNNYTLNMSTELWTEPEKFAPERFLSED
>TRIIN_H9TUR5Q02HHMU6_93_377
EMWLAAALFLFVLVLLIYLDTRKPKNFPPGPTWYPVVGSAILIARLRQTMGGFLYKATMSLRKEYGPVVGVRVGKDRQVICQDFPSIRKCLQTKI
>TRIPA_H9TUR5Q02HH7EQ_328_546_r
FFLYLAVNVDIQKKVQEELDSVLKERDEPCLDDIQLPYTEACLKEAQRIRSVVPLGIPHGTWTDTELEGYSIPKDTMILPLQWAVHMDPVAWQQPESFRPERFLDENHKANNKQTYFIPFQYGKRMCLGDELARMLLFLFGAGILKVFKVSVDEAPTPDKLSEILQGVCGITLEPGEH
>TRIPA_H9TUR5Q02GEBDG_3_566_r
HHFGNVEMVFSCILAVNVDIQKKVQEELDSVLKERDEPCLDDIQYLPYTEACLKEAQRIRSVVPLGIPHGTWTDTELEGHSIPKDTMILPLQWAVHMDPVAWQQPESFRPERFLDENHKANNKQTYFIPFQYGKRMCLGDELARMLLFLFGAGILKVFKVSVDEAPTPDKLSEILQGVCGITLEPGER
>TRIPA_H9TUR5Q01ANWF6_150_272
RSTRIRSVVPLGIPHGTWIDTELEGYSIPKDTMILPLQWAV
>TRIPA_H9TUR5Q02HGM32_3_524_r
GMETIKTTLLWAIIYMLHEPHIANKVQQELDQVVGRRRLPKLEDRRDLPYTEATILEVLRISSIVPLGTTHATNREVQLAGYTIPANAXIVPLLHAVHMDPNLWHQPEIFNPTRFLSPEGKVCKPEFFLPFGVGRRMCLGDVLARMELFEFFASLMHTFDIRVPEGRQLPSLKA
>TRIPA_H9TUR5Q01ATKXN_82_237
WKKEIWGDPEAFRPDRFIDNEGKFYVPEYYIPFGTGKHRCLGQALAKTNIFL
>TRIPA_H9TUR5Q01D8LZV_158_448_r
TPTTVSHRAKRDVEIIGYRIPQNTIVLANLYSLHSDKHHWAILRIFLTFGQASLGDPENFRPERFINPNGELIHDEWFLPFGLGKRKCMGESLAKASMFLFVTAILNNFTVTATANEKLPSLRAVDGATISPTPFQCCFVPR
>TRIPA_H9TUR5Q02F8MDG_222_341_r
RMIFKERKKTFTFGKGKRRCPGEKLAKGFIFCFYESFEPF
>TRIPA_H9TUR5Q02HB38C_187_585
PWSGICAGENFKTSGSTSTTGIKAPGPRPWPLIGSLHLLGGYDVPYKAFDVLSAKYGPVFSIKLGQVQCLVVSSLEYIREVLVTKGDHFDGRPNFTRYHQLFSGNKQNSLAFSDWSEMQKTRREMLRDHTFPR
>TRIDI_H9TUR5Q02J0EHK_513_608
LDMVVHESLRLHPPLQTLTKLCTKNYGILCASYATDNVASCAFGLQCDSLVNPNIAFSKVTRRVFEGDKEAGLVTMMSFFAPSLTIVTIFFFRMISKDVSDYFIQIIKKTIHYRETTGVQRDDFLQHMIKALKENQKDNDHVLITSQCFGMLLDGFLMFWYVIGWIFTTSIAMSFVLYELAMHPEIQENLGKEIQSVGENITDFDYDKVQMLNKITVLSCNGTDYKVEKGTAVAIPITAIHMDEKF
>TRIDI_IAZY42G02G4UCI_23_370
NKKGMGIVIPIYALHTDPEYFPDPEVFNPERFNKQNQRSIKKFTYLPFGEGPRMCVGIRFALTQIKLALISVLLKFHVNLSENCKGPLKLGPKSTYLHTADGGLWLRYEDFSEKGS
>TRIDI_IAZY42G02IP28M_2_484
DFDTVYKLDYLHMVVMEGLRKHPPGTTMARTCTKKSVLKSADKEVQVEEGVPVILPMYSIHNDENFFPNPEIFDPIRFTEENQAKRPQFAHFPFGGGPRSCPGHKFALTMVKLGIISLLLNFRLIPKEIPIGSVEYNPMNTFFHTALHGLWIKYVPINSFN
>TRIDI_isotig03069_233_1075_r
ALLFAMYAPKLANWFQYRIIPKSVSKYFIGLLSDICRHRVKENIVGKDFLQYLINVNKESEADGEGTVYNYDKITGLCMTLFLDGYFMSVNPLSYCLYDLANNEHIQDKLMDEIKSLEIITINDINLNKIQKMTYLDMILSESLRLHPPLQAITRVCTKKTSLKLDQHEYPVDVGTPITVPIYALHMDTKYFENPTEFIPERFTSEAKLQRNDYVYLPYGRGPRACPGEKFADLILKVAILSILVHFRMRLRDPLKGLKQDPRSSVINSVRGGVLVAFSEK
>TRIDI_H9TUR5Q01B671C_68_316_r
TRKIAKDKRMEMNKMAYIPFGEGPRMCLGFRFGQMVMKIAIIAILSKFRIRMADPKVHEYDNGSLFVTSPKGDVDIIFIPINE
>TRIDI_H9TUR5Q01B0YMV_404_565_r
TLEYLDMVVTESMRIHPPIPILSRTCTESVQFRWIKTFTEAEIAANCITVYGDAVDTTSLGLTFALNHIALDDRIQEKLRTEIVFIPLFGLHMDPKHFVEPEKFLPERFAKDKRMEMNKMAYIPFGEGPRMCLGFRFGQMVM
>TRIDI_H9TUR5Q02GYD5I_496_648_r
LRDPELIKTVFVREFPSFHDNHYFVNPEVDPILGLNPFNSKGDNWQLGESRKILTPSLTVVKIKSMVPLMFSVCNEMINYLKNSDEKFIEAHDMMCKYSTDIVGCCAYGIESNSFKDPNSDLRQISKALFDSSYKGNIALLCALYAPKLGNLLKFKILTDEASQYFVDFVRATYKYRVENGIQRNDYLQSLINANEEAIAHGQKPLHNDVELAAHCMT
>TRIDI_IAZY42G02HDFZN_338_487_r
VVTESMRIHPPIPILSRTCTESVNLDGLKLDPGKKLFIPLLLHMDPKHFVEPEKFLPERFAKYIPFGEGPRMCLGFRFGQMVMKIAIIAILSKFRIRMADPKVHEYDNSSLFVTSPKGDVDIIFIP
>TRIDI_H9TUR5Q02IFHP2_339_566
HFFLDGYETSSTLMAYCIYLLSLHPEYQQKIRDEIIEEGQISYEGIHKFKYLDAVVNETLRMYPPGLLSTRLCTKE
>TRIDI_H9TUR5Q02JT1P9_470_619
GLQQDPEFYPEPMQFIPERFTPEEKAKRSPYVYLPFGAGPNEEELTYEALSSMTYLDMVLSETLRMHPPVARIERVVTKAYNFNGLKLEVGTKIAVPNAKREVIDEETALAQSVFFFLAGFETSSTQLSMACYKLAKNKDIQDKLRQDILKNLE
>TRIDI_IAZY42G02FUGG4_1_573
YLKTLTKEKRGEIEYDIKRLLINYTLDAIASAAFGVNLDSFSNPNSEFAKKRFQFQDIGVLKRVIIILCVMFGLPAWITSRLPLSFFNRESMLFFANTLKETRNYRIKNNVRRNDLLQLLLDAEVAPVEVIGETDEELNNAKREVIDEETALAQSVFFFLLAGFETSSTQLSMACYELAKNKDTQDKLRQDILKNWNEEELTYEALSSMTYLDMVLSETLRMHPPVARIEKSCHKTY
>TRIDI_H9TUR5Q02HB1AE_1_618_r
RINNAKREVIDEETALAQSVFFFLAGFETSSTQLSMACYELAKNKDIQDKLRQDILKNWNEEELTYEALSSMTYLDMVLSETLRMHPPVARIEGVVTKPIILNGLKLEVGTKIAVPTYGLQQDPEFYPEPMQFIPERFTPEEKAKRSPYVYLPFGAGPRNCIGLRFSAISTKVCTSYLLKHFEIGVCEKAPIPFEFDRQPVFLKPK
>TRIDI_isotig02565_1_660
KENDLKMDLELMTAQCFVLFAAGFETSSSVLSYCLFELTVNEDIQNKLRSEIDDVLKKHNGEITYQAIQEMTYLEQVMLETLRKYPTLPYLTRICTQQYKIPDTDLVVDEGTRVFIPVYALHHDSKYFPEPEKFLPERFSPENKLSIPPYAYLPFGEGPRNCIGMRFGLLQTKTGILTILSKYKLIKTADTPNQLSFLPTGLVTGIKDRLTVKIVHRNKY
>TRIDI_IAZY42G01A7120_555_680_r
GDLSKLIYLTAALQETLRMHPPLSMVNRECTKTIKYLANYKIPGSNVVIEEGTFIFVSAVGTHMDPKYFPEPNVFRPERFMNGSKIKNGTFLPFGIGPRTCLGMSLAYGEVKLVSARFLQHYGFSVCTKTGVPVKPGKYNFLKTPANGMWLDVRPI
>TRIDI_IAZY42G02J3YUW_46_450
LEIITTILTIIALFWWFIKWKYSYWERLGIASIPAEFPYGSVKMCILMKETIGETLARFYRKFNDKKFIGFYGPSEPMLLIRDTELIKQVLIKDFNSFCDSGFSVRKILILYWHTILLVRKDWKDGKLVEACIAK
>TRIDI_H9TUR5Q01APN2P_359_748_r
VVKETGTDIRPEDVSKLTYLDMAIKETVRKHPPFYSIDEKNVQKRYQFRDSDLTIEPGTLLLAPVRNIHWDPNNYPDPESFIPERFSDENKASIDAGAFFTMGQVHFLPWGLGPRTCLGQYYARLEMLLVISRLLRNYRFTMSSKTEIPVKVSKYTSVV
>TRIDI_H9TUR5Q01AHFHE_3_332_r
FILKVYKEMKGNQFYGIYEGIKPMLFVQDPELIKLVLVKHFDHFTDRPIFRFGREVSLHKTLIALQGNDWKKTRDACTPAFSSGRLKSMVPLFITCAQNMVQYLKTLTKE
>TRIDI_H9TUR5Q01C154C_3_632_r
KKREIFFRIKTRVPEYSLKTILAQALLLISAASESTAMAMSFFLYEASLNQEIQDKCREEIIAVVEETGTDIRYEDVSKLTYLDMAIKETMRKHPLFIVLMRKCTKRYQFRDSKLTIEPGTLILAPVRNIQWDPNNYPDPESFMPERFSDENKASINAGAYLPWGLGPRTCLGKYFSRLEMILVISRLLRNYRFIMSSKTAVPVKVCKYT
>TRIDI_IAZY42G02HZJZL_226_801_r
MPMSFFLYEASLNQEVQDKCREEIMAVVKETGTDIRYEDVNKLTYLDMAIKETVRKHPPFLMLKRKCTKRYQFRDSSLTIEPGTLILAPVRSIQWDPNNYPDPESFIPERFSDENKASIDAGAYLPWGLGPRMCLGKYFARLETLLVISRLLRNYRFTMSSKTEIPVKVCKYTRLVTPNPGIWLNVEPINQF
>TRIDI_isotig03759_119_856
IMWLEVLLLFAVLWLIYKQWITVYSYWQEKGFPYVKGTFPFGTYPNNIFFSDYFGKVHQQLYKELDPHPIGGFYLGRRPELIARDPDVIKKILVKDFANFKSRNNFPSHGVLSKHLFSIEGDLWRALRVKLTPTFTSGKLKSMFFLFKECSAKLDEQFKQIADNEGEIEVKDWMARFTTDIICSCAFGLDVNSIDKPDNELRTIGKDIFLPYVKTHLVITRVLISMIPFLSQFLRVRPFQKQWKKV
>TRIDI_IAZY42G02IO9KB_1_447
GMTYLESVMAESLRLHPPARLLIRTCSKTYILNDGNQIEKDTIIIIPNYSLHRDPKYFPDPEEFKPERFADGEQLSIRQGRGIYLPFGDGPRVCIARRFALLEAKMALAKIIENFQINASSKNIEPLQRDPKSFIVNPIGGLWLKMEKI
>TRIDI_IAZY42G01DRE9C_1_303
MTYLESVMAESLRLHPPARLLIRTCSKTYILNDGYSLHRDPKYFPDPEEFKPERFADGEQLSIRQGRGIYLPFGDGPRVCIARRF
>TRIDI_isotig02618_668_1318_r
RLIQHEANKYSMVLDETQMTASTYQFLAAGFATTSLTLTYCLYELSVNQDVQQRVYEEILIVLEKHEGQFTYQAIKEMKYLEQVFSETLRMHPPAPLLKRKSNKDYQLPDTNIIIPKGTEILIPVYSFHHDPQYFPDPEKFLPERFSDDNKDLITKYTYLPFGDGPRICIASRFAKMEILCGLSKLIHRFRVSLNPKTKFPLVYKNQELLWNQMRMY
>TRIDI_isotig00981_41_1585_r
AMLWLLTELLLSPLGLVSIVLILLYYYGTHTYRYWKTRGIPYIKPKFPFLGNLYDTMFSLKCNHIKQHEIYNYFSGERFGGIFTLTKPTLFIRDPTLIQSILIKDFTSFYNRGSGVNVKTEPMDTNLVNLEDMQWKSLRQKLTPAFSSGKLKGMHQQLVECSDELVKHLDDYLQKSEPIEIRDAMANFTTDVIGSCAFGLSVNSLKNPDSEFRKIGKKIFEASIRNKLRFIIRNQHPRLQRIMTFFQKFSTRATFFINVIKNTIAYREKNNIVRNDFVQLLMELKKQDMEKQKNGNLENDQQIIVDDNVVAANAAVFFFAGFDTTASTLSYCLYELSLNQDIQEEAYLQIVDVLNKYGGEITYEAVKEMKLIHQIFNETLRLHPPAVQVRRKASKNYTVPGTTLNIPKDASVIIPIYSLQHDPEYFPEPEKFKPERFSNEKENIKKGTYMPFGDGPRICIGKRFAKMEMHVALVKLLLNYKFTLNSKTISPLVYNPASFLLVPIGGIWLDIHKRV
>TRIDI_H9TUR5Q01BYO2H_118_624_r
QHILEVLEKHDGQLTYDAIKDMTLISQIFAETLRMYPPGVEVRRRVTRSCVIPETTITLPKGLRVAIPLYSLQNDPNYFPEPEKFIPEGFSKENRDSIRKGTYMPFGDGPRMCIGKRFAKVEMRVALIKLLLNYKFTLNQKTITPLVFDSTSFMLVPIGGLWLNVQKRS
>TRIDI_H9TUR5Q01ESDAG_7_483
VFLNQVITESLRLRPPIPEFTRAVSKDYQIPGTDIILPKGLLLTIPPQCIQMDPKHFPEPDKFLPERFEPENKTVGKETYLTFGDGPRMCIGKQFSILVIKIATCKLIMKYKFKINPKTKTPLQFSTSTIFSVPAGGIWIDVEKKSLSFTYMFYYKKKS
>TRIDI_isotig03888_10_867
QKMWWVLFEPLLVIPALILFAYYYGTRTYDYWKLKGIPYVKPKFPFLGNSLVSAFSLMPGHVYQQEIYDFFKGHRFGGVFRFTKPTLFLRDPSLIESVMIKDFTSFYNRGTGADINLDPLSAHLFHLEDKQWKSLRQKLTPTFSSGKLKGMHQQLVDCSDALVNYISHYLECSESFEVREVMAKFSTDVIGSCAFGLNTNSLNYTDSEFRKMGRKVFQMDFLKKLRLVVRGQYPWLMRILRWKSLDAATENFFISTIKSTMSYRENNKVTRNDFVQLLMEIKKQEL
>TRIDI_H9TUR5Q01EZA2L_165_710_r
FTHPVLFIRDPDLIESVLIKDFKSFYNRGTNSDPNFDPLSANLVFLEDTDWKILRQKLSPVFSSGKLRGMLPQLIECAEKLNKFVEKFADNNEPFEIKQIMSKFSIDVVASCAFGLNLNTLDNPDSIFVKLGQKVFQPCWRNRLKQTLSSQYPEMLRYLGWKSLPQRLQSVSRNVEIFRMEKFTTKIGNVFIGLVKDTISYREQNNIVRNDFLQLLMELRKQD
>TRIDI_IAZY42G01ER7GR_3_743_r
LKQLEYYEHFKGKKYGGIFAFTHPVLFIRDPDLIESVLIKDFKSFYNRGTNSDPNFDPLSANLVFLEDTDWKILRQKLSPVFSSGKLRGMLPQLIECAEKLNKFVEKFADNNEPFEIKQIMSKFSIDVVASCAFGLNLNTLDNPDSIFVKLGQKVFQPCWRNRLKQTLSSQYPEMLRYLGWKSLPQRLETFFIGLVKDTISYREQNNIVRNDFLQLLMELRKQDMEKLNSGEIGDEKNKYVYFILIS
>TRIDI_IAZY42G01DZ6KY_2_538_r
FIVGAHGIMIIGKKGIPYVEPVVLFGNLKDWVLLKKNSGEVYSEFYWKFPNEAAVGIFKLREPQLMLRDMDLIKTVCVKEFKCFQDIDINLDLSVDTIFAINPMVAKGEIFVTNKIKKNLIEIIKTVSGNHKINEHGTNFIHNLLDENSKCETPKFTLEEMAAHSMTLYSGLDNTSTLL
>TRIDI_isotig02754_220_888_r
LIKQKIFEISDDLILGQAFVFLTAGFEASAIAMMYALYELTKNPSIMKKVKEEIKYHAKDNESLTYDSIKEMTFLEQCIKETFRKYPTAPMLFRVCTKEYALPNGYIVPVGESVIIPVRTIHYDPQYFPEPNEFRPERFDPDRVIPSCAYIPFGNGPRMCIAMRFVMVQLKYGLAKLLMNYDFKVSQKTVEPLTLDPKNMITTPKQRIYLNVTSVKSDSCAFGIDAGNLAQPENEFRRMGKKQFEMDFIQFVKFILVTNFPKIFKVLGISFNKPDVIKYFCNLIKNTLEYRKKNNVHRNDFIQLMIQLQEKGYVELQTKDASDDYLEIDTNTYKTENF
>TRIDI_H9TUR5Q02F8J78_136_717
KIVSLSVIQMDPITTSLVGVFFTILLYITYHAWKINQYWKKRGVPYIKPTLFIGNSLPPILGKMPPGQLREMFCKQFPNEPFFGFYDFMKPTLIVKDIDLIEKVLIKDFTYFVDHGLIQLDDERNPLDSNLFTMTGKRWKAVRNRLSPIFTTGKLKLMFESMKGCGDEMIRQLDKGPTEDVEMKEILAVMPWTL
>TRIDI_H9TUR5Q01C9L07_131_748
VQMDVITVTVSLVTVILTIFLYIIYKAWKTNQYWKERGIHYAKPILFFGNNIPSILAKMPIGQLHEMCCKQFPNEPLFGYYDFMKPTIFVKDIDFIEKMIIKDFAHFVDHGIMEVDDKRNPLDSNLFFMNGKRWKAVRNKMSPIFTSGKLKLMFESMTECGDENDQGRLIKESFKMWGTGKDILRLVLANGTLLGNPGGNSGIDTS
>TRIDI_H9TUR5Q02HT283_67_303
KEAMRKYPPAPMLFRVCTKDYTLPNGITIEPGQQIMISVLSLHYNPTYYPEPEKYKPERFDPDQIRPSCAYLPFGNGPR
>TRIDI_isotig02432_67_1617_r
NMDPINLALLAILFTIIAYLVHHARKVNQYWKERNIPHIKPHLFIGNAAPMLFRTTSNGESLKHICDRFPNEPVVGFYNLMKPTLIINDVDIIENILIKDFVHFVDRGFPVDEKRNPLDSNLFAMTGKRWKAVRNRLSPIFTTGKLKLMYDTMADCGNELVNQMEGEQEIEMREILGRFAMDVIGSTAFGIDAGNLANPDNEFRTMGKKAFEFNTIQFLKFVMLTNFPSIAKKLNIGFNRPDVLKYFTTIIRDAMKHRRENDYQRNDFLQLLMQLQDKGYVEMHTKDPADEYLNIETSTYTTEKFEMTNEQVTGQAFVFLTAGFEATTLSMMYTLYELCKNPDIQQKVRQEVQREVKNAGSLNYDAVRGMDYLEQCIQESMRKYPPAPMLFRVCTKDYTLPNGITIEPGQPILVSILSLHYNPTFYPEPEKYKPERFDPDQIRPSCAYLPFGNGPRICIAMRFAMLEMKYCLAKLLMNYKFQVSPKTKEPLTYSANTFFTAPYEKVYFNVSKVNVQN
>TRIDI_IAZY42G01BSJPG_2_169
LNIETSTYTTEKFEMTNEQLTGQAFVFLTAGFEATTLSMMYTLYELSKKPGLCMNCPKNPDIQEKVRQEVQREVKNAGSLNYDAVRGMDYLEQCIKEAMRKYPPTPTLFRVCTKDYTLPNGITIAPGERIFISILSLHYNPTFYPEPEKYKPERFDPDQIRPSCAYLPFGNGPRICIAMRFAM
>TRIDI_isotig03333_364_993_r
LTDDQITGHAVSFITGGFDAISMVMLFTVYELSRNPTIQEKVREEILKKVEQAGSLTYDAVREMTYLEQCVKEALRMYPPSQSLNRICTKQYTFPNGITVEPGEAIRIPVLALHYDPKYFSEPTVYRPERFDPDQTIPASAYLPFGNGPRICLAMRFAMLEIKCCIAHLLQNYTISLSPKTKQPILIKPNSMITVPNGAIYFNIRRNVNM
>TRIDI_isotig00813_12_920_r
TLYFFIKLIILSSFPNLTKFLNITFTKPYLVKYFSRIIKDTIKYRRDNGFIRNDFIQLMMQVQDKGYVEMHTKDAADDYLDIDTTKYTTEKFELSDDQITGHAVTFLTAGFDTTTLTMVFTLYELSRNLTIQEKVREEILREVNVAGSLTSDALKEMCYLEQCIKEALRMYPPAQMILRSCTKQYTFPNGVTIEPGQALLIPVVTLHNDPAYFPQPKIYRPERFDPDQTIPAGAYLPFGNGPRMCIAMRFAMLEMKYCLANLLQNYTISLSPKTKQPIRLSTRNLLTAPNEKLYFNISKLNNL
>TRIDI_isotig06166_4_264_r
VYRPERFDPDQSVPACAYLPFGNGPRMCLAMRFAMLEMKYCIANLLQNYAITLSSETKQPISLSARNIITMPKEILYFNIRKLNNVQ
>TRIDI_IAZY42G01EG9AQ_2_646
LMMQLQDKGHVEIHTKDEADDYLNIDTTTYSTEKFELTDHQIIGHAVFFLTGGFDTTTMALTFTLYELSRNSTIQEKVREEILREVEQTGSLTYDALSKMHYLEQCIKEALRMYPPAPLLGRLCTKQYTFPNGLTIDPGQKIAIPTIAIHNDPKYYPEPKVYRPERFDPDHNIPACAYIPFGNGPRMCIAMRFAMLEIKYCLANLLQNYAISLSP
>TRIDI_isotig04345_1_702_r
KMLLLLAVFALCLLCLLDYYKRQFWRRKGVQHTSSIPFFGHMWPVVAQQGTIVGVYHVDSLKFPKAPYFGVYEFWRPTLVVQDFNLIEHILIKDFSHFLDHPRWVFDVRSVIHESLINMKGDKWRAWRYNMIPWFTSGRMKSLFPQVLKNITIPDGEFEAMTFLRQIAADSISTFFGIEVSDKKELQEMNKRFHDVSNFRYYKIILVEHFAKLADLVGITMADRNTDQFFRNLM
>TRIDI_H9TUR5Q01AHZBB_2_181_r
FYELALHPEVQSKAREEIRACLKKHGDWTYDAVQDMKYVAGCINESLRLHAPFPFILSDM
>TRIDI_isotig04207_293_820_r
YPDVQRKAREEVRQTLKKHGGEWSYLAVQDMKYIAQCSHESLRLHPPLPFLFRTCTTTYTVSDGLTINEGTKVVIPSLSIHMDPKYYPDPEIFRPERFDPDESFNKYTWLPFGEGPRKCLGMRLAQLLLKTTMSQILEKYEISLNEKTKFPVRDDIKSFLGAPLGKIYINLKPVSD
>TRIDI_IAZY42G01BP8E7_1_213
VIINIVAQFLLGGLDVTSNTMTWFMIDMALHPEVQKKARDEIKNVLKNYGGWSYESVQEMKYLANCLKGTN
>TRIDI_IAZY42G01CSWZS_2_214
GLTIDKGTKVLIPSLTLQMNPAVYPDPLSYKPERFISENKNTNLKWLAFGEGPRKCVGIRFSQMENENSGG
>TRIDI_H9TUR5Q01B95HR_230_478_r
YKPERFISENKNTNLKWLAFGEGPRKCVGIRFSQMEMRTVVAKLLENHELLFTEKTKFPVVNNDRTFFSRPLNKIFVKLQKVA
>TRIDI_isotig02279_227_541_r
TKYVTPDGLTIDKGTKVLIPSLTLQMNPAVYPDPLSYKPERFISENKNTNLKWLAFGEGPRKCVGIRFSQMEMRTVVAKLLENHELLFTEKTKFPVVNNDRTFFQ
>TRIDI_IAZY42G02IYZAI_1_711_r
KNINNDYEIKNDLSAFSLDVIGNAVLGIEIKDRQAREKLGKMVTTLFETKPLKFLEILIVLNAPKLANLFGLSVISNEMTQYFKGFIKNTFEQRTKNNYQRNDYIQQLVKLKGQGSIEIQGKSNSDEYLNLNGKTPTGGIEFTDELLTGQAFQFIVAGHDFVYLNMLYTMFELARDNQIQERVREQVKEVLQRHNGYTYESVKEMILLEQCIQETMRLYAPSHFLSRECSKTYVTDD
>TRIDI_H9TUR5Q02FN0WD_90_656
MEKTPTGGIEFTDELLTGQAFQFIVAGHDFVYLNMLYTMFELARDNQIQERVREQVKEVLQRHNGYTYESVKEMILLEQCIQETMRLYAPSHFLSRECSKTYVTDDGLVIEKGQQVIIPLSALHMDPKYYPEPEVFKPDRLPPNSIRSNFTYMPFGDGPRICIGTRFSMVEMKLGLAKIIDNFKFNIDS
>TRIDI_IAZY42G02HYLIS_1_600
FLNLDSKPPIENIEITDRILYGQAFQFLTAGFDPLFNTILFALFDMTRFPETQERARQEINEVLERHGGYTYEAIKEMAYVEQCVQEALRLHPLTPFLFRECTKSYVTDDGLEIEKGVKVVIPINAMHVDPKYFVDPEVFNPERIPPNSVRNNFTYMPFGDGPRMCIGLRFALLELKLGLAKLLENFKIHLKPYTHSRSI
>TRIDI_H9TUR5Q01DRW4Y_2_271
KYFVDPEVFNPERIPPNSVRNNFTYMPFGDGPRMCIGLRFALLELKLGLAKLLENFKFTLSPRTKVPIETNKLAFVPFPTSKIFFNITPA
>TRIDI_H9TUR5Q01ASQQ3_172_297
GYSYQTIKDMNYLEQCIQEALRLYPIAPVLFRQCTKTYIMEDLKIEKGLKVIVPVKRLTHGSTVFPSRCKIYKLTYLPFGNGPRICLGFRFAMIVMKLGLAQIIENFKFTMSTKS
>TRIDI_IAZY42G02ID9WP_3_812_r
FSMKMTYNKFPNEQVVGVYETFLPVLIVRDPKIVEKILVKDFQYFTDRPPFADEEGLFGYGLFQLRGSAWRSMRYKISPAFTSGKLKGMFSGMLECTDEMIARINTNLNKDYELREALSMYMINVIANTVFGIQINNKHAIDEFIRMGTSIFNTKPTKFVETITLFVLPKLAKRLGFTFMPEEATNYFKGLIKNTIKQRENVQYERNDYTQQLLNLKQLGVIEVQSKDVDDEDFKLDNAASTENIEISDDLLAGQAFQFLSAGYDPLLIT
>TRIDI_isotig04748_1_423
EQCIQETLRIHPIVAFLFRDCTKQYHLSDVDLQIEKGQKVVIPIGGLHMDPKYYPNPEVYNPERFPPNVSKQNFTYLPFGDGPRFCIGFRYAMIVMKLGLMKILTNYKFKLSPKTTIPIELNKQSIIEIPKKPIFFNITTI
>TRIDI_IAZY42G02HB2C7_1_147_r
KKILVKDFQYFTDHNQISDDQGLLSYGLFQLRGQAWRSVRYKISPAFTS
>TRIDI_IAZY42G01DMODU_3_584_r
QRTPVGRTNKNKMENTEVTWVLFAVVISLMVYWILKLMSRHRYWKNKGISYLEPSPIFGNLFPVLSLKKSMGDIYKEAYFFYPNERIVGIYELFKPVLIVRDPKLIEKILVKDFQYFTDHNQISDDQGLLSYGLFQLRGQAWRSVRYKISPAFTSGKLKLMFNGMIDCTDDLIKLIEVNLNKEYEVRDAVSKYA
>TRIDI_H9TUR5Q01BVS58_1_312
EVLQKHNQYSYASIKDMTYLEQCIQETLRIHSLAQFLFRECTKKYYLPEEGLEIPKGMKVIIPITALHMDPKYYPDPEVYNPERFPPNVTKSSHGLAISELKCK
>TRIDI_IAZY42G01EHY2O_3_434
YPQIQERLRNHVQEVLQKHNQYSYASIKDMTYLEQCIQETLRIHSLAQFLFRECTKKYHLPEEGLGIPKGMKVIIPITALHMDPKYYPDPEVYNPERFPPNVTRQNFTYLPFGDGPRICIGIRYALIVMKIGLAKILANYKFSL
>TRIDI_H9TUR5Q02JH8Z0_3_671
LKQREGGKFQRNDYTQQLLKLKEQSAIEVQSKDADDDYLEFNSGAPTENVEITNDLLAGQAFQFLSAGFDPVLAAIMYVMYDLARYPQIQERLRNHVQEVLQKHNQYSYASIKDMTYLEQCIQETLRIHSLAQFLFRECTKKYYLPEEGLEIPKGMKVIIPITALHMDPKYYPDPEVYNPERFPPNVTRQNFTYLPFGDGPRICIGIRYALIVMKIGLAKILG
>TRIIN_IAZY42G01ECHI8_19_594_r
PVFETSSTQLSMACYELAKNKDIQDKLRQDILNNWNEKDLTYEALSSMTYLDMVLSETLRMHPPVARIERVVTKPITLNGLKLEVGTKIAVPAYGLQQDPEYYPEPMQFMPERFTPEEKAKRSPYVYLPFGAGPRNCIGIRFAAISTKICTVYLLKHFEIDVCEKTPIPFEFDRQAVLLKPKDDLYLKLTQI
>TRIIN_IAZY42G01DVWQM_3_182_r
VRLCRTPMRDLQTGKETYVFAFLLPSFYPQRVSLSRFSKENKDNIDPYTYLPFGAGPRNC
>TRIIN_IAZY42G01DLE4Z_445_810_r
WNVNGLRSNERSVSLFFFTAWFLETSSSVLSYCLFELTVNEDIQNKLRSEIDEVLKKHNGEITYQAIQEMTYLEQVILETMRKYPTLPFLTRICTQPYKIPDTGLIVDEGTKVQKFFIPVYALHHDPKYFPEPEKFFARNIFLNLKSFLPERFSPENKLSIPPYSYLPFGEGPRICIGMRFGLLQTKTGILTILSKYKLIKTANTPNKLSFLPTSLITGIKDRLTVKIVHRNSFKKT
>TRIIN_IAZY42G01ES9NI_305_664_r
RKEKKSYPITKGMTIAIPVYALHHDSTNFSKPEQFIPERFYEKQAPAAFLPFGLGPRACLGSRFALTQVKTGIAYLVQNFRIYARDSDGKLPTFDKHSPFLMPPKTGLWVKFESIKDNST
>TRIIN_IAZY42G01D6U62_216_497_r
MWLIISLLGIITFLFWYLSAPFYWRKRNVPYLTPLPIFGNSLPVFTKGLTDFNKSLYDHFSGTTFLWISFLHKTSTFVKDSELIQKFSEILITDFEYFSSHGMYSNQDRDPHGGNLFHIYGQQWKMRGKLTPYFTPAKVKFMLSYVDRTLSKAMKTIDDSA
>TRIIN_IAZY42G01BLPG7_1_519_r
SEILITDFEYFSSHGMYSNQDRDPHGGNLFHIYGQQWKEMRGKLTPYFTPAKVKFMLSYVDRTLSKAMKTIDDSAAVNKPVEVKYILMNMTTDIIAQAIFGIETDTFQKKDSVFSEIAQQMYATKLTMRFFVSIISPRLYDFLKLGVLDEKSSTGVIDIVKKTVELLGIITFLFWYLSAPFYWKKRNVPYLTPLPIFGNFLPVFTKGLTDFNKSLYDHFPGQPFYGFHFFTRPALFVKDSELIQKF
>TRIIN_H9TUR5Q02GFPZI_10_618_r
PPRDFNKSLYDHFPGQPFYGFHFFTRPALFVKDSELIQKILITDFEYFSSHGMYSNQDRDPHGGNLFHIYGQQWKEMRGKLTPYFTPAKVKFMLSYVDRTLSKAMKTIDDSAAVNKPVEVKYILMNMTTDIIAQAIFGIETDTFQKKDSVFSEIAQQMYATKLTMRFFVSIISPRLYDFLKLGVLDEKSSTGVIDIVKKDCRI
>TRIIN_IAZY42G02GPS0P_3_335
PITKGMSIAIPIYSIFRDPQYYPEPTVFDPSRFYEKPLPPSFFPFGLGPRACSGSTFALTQIKLALVYLLENFKVIPRDADAAMPELNPRNTIVIVPPGGLWIKFENIISE
>TRIIN_H9TUR5Q01A9WIF_398_667_r
LPEPTVFDPSRFYEKPLPPSFFPFGLGPRACSGSTFALTQIKLALVYLLENFKVIPRDADAAMPELNPRNTIVIVPPGGLWIKFENIISE
>TRIIN_IAZY42G01DHYSP_2_652_r
ILLWTLSSPFYWKRKGIPYLFPLPLFGSNLPSFLMSYQDFYQKLFQNYQNEKYFGLHFFTRPALLIRNPSIIKDIFIKDFEHFTSNAVYSNIDNDPFGENLLFLHGQAWKELRLKLSNQFTPSKLRLMNYYVENVMKKTIDFINKTIKQNEPIEIVKLITNIGTDIIVQALFGIESDCFEEKSLFSTLVAKMFDTKTTTKTIISLVAPKFNDLLKIN
>TRIIN_IAZY42G02JQLAL_159_692_r
HHFMSNKDFYAKLYKNYPNEKYFGLHFHTRPALLIRDPSIMKDIFMKDFEYFTSNGLYSNFDNDPFGENLHFLHGQEWKELRLKLTRQFTPSKLRLMNDYVENIMKNATVFVNKSIKQNEPIEIVKMNTNIATDVIVQAVFGVETDCFEEKSLFSSLGAKCLVHRRIQIYYLVLFHQN
>TRIIN_IAZY42G02I42Q2_65_289
LVTCCILLWALTSPIYWKRKGVPYLFPLPLIGSYLTSFLLSNKDFYAKLYKNYPLRKIIQKLSNEKYFGLHFYTRPALLIRDPSIMKDIFMKDFEYFTSNGLYSNFDNDPFGENLLFLHGQEWKEMRLKLTRQFTPSKLRLMNDYVENIMKNATVFVNKSI
>TRIIN_IAZY42G01CLZEP_3_551
TFTLFELAANSDVQEKLRNEIKQAVNDISEFDFDKLWGLPYLEMVISESLRLHPPLPFVSRTCTQQTVLGGLQINPGTKVFTSILGLHRDAEYYPEPEKFIPERFSEENKVKLNKDAYMPFGEGPRRCLGAKFALTENKMALAAILLNYRLTLAEDNQVMNYDENSSFFTSPKGKINIKFERL
>TRIIN_IAZY42G02JMTL6_1_411
ESLRMHPPVPILSRTCTQPVNLDGLKLNPGRKIFVPLYGLHMDPKYFVEPEKFLPERFAKDKRMEMNKMAYLPFGEGPRMCLGFRFGQLEIKIAIVAILSKFRIKMANPKVYEYDKSSLFLSSPKGNVDIIFIPIDE
>TRIIN_IAZY42G01ET3BN_64_243_r
PRMCLGFRFGQLEIKIAIVAILSKFRIKMANPKVYEYDKSSLFLSSPKGDVDIIFIPIDE
>TRIIN_IAZY42G02HEB2T_101_511_r
NQEKILTPSLTVVKIKSMVPLMFSVCNEMINYLKNSDEKFIEAHDMMCKYSTDIVGCCAYGIESNSFKDPNSDLRQISKALFDSSYRGNIALLCALYAPKLGNLLKFKILTDEASQYFVDFVRATYKYRVENGIQRN
>TRIIN_IAZY42G02I226K_2_598_r
KDLLFMRKTLGQHYNDIYRKFEGEPFCGVYQFWKPALLLRDPELVKTVFVKEFQSFHDNHYFVNPEVDPILGLNPFNSKGDNWVKSRKILTPSLTVVKIKSMVPLMFSVCNEMINYLKNSDEKFIEAHDMMCKYSTDIVGCCAYGIESNSFKDPNSDLRQISKALFDSSYRGNIALLCALYAPKLGNLLKFKILTDEAS
>TRIIN_IAZY42G02I7DS4_2_838
IPFIPPELPYGNIKDLLFMRKTLGQHYNDIYRKFEGEPFCGVYQFWKPALLLRDPELVKTVFVKEFQSFHDNHYFVNPEVDPILGLNPFNSKGDNWVKSRKILTPSLTVVKIKSMVPLMFSVCNEMINYLKNSDEKFIEAHDMMCKYSTDIVGCCAYGIESNSFKDPNSDLRQISKALFDSSYRGNIALLCALYAPKLGNLLKFKILTDEASQYFVDFVRATYKYRVENGIQRNDYLQSLINANEEAIANGQKPIHNDVELAAHCMHFFLAVFETTAIL
>TRIIN_IAZY42G01B7ESV_1_438
ISETLRLHPPIQSLSRISRADTTLICGGYEYRIKKGMAIIIPIYALHTDPEHFPEPEVFNPERFNKQNQTSIKKFTYLPFGEGPRMCVGIRFALTQIKLALISILLKFRVNLNENCKGPLKLDPKSTYLHTADGGLWLRYEDWDDL
>TRIIN_H9TUR5Q02IQIZK_1_108
ITSQCFGMLLDGFFTTSIAMSFVLYELAMHPEIQKKEIQSFGENITDFDYDKVQMLNYLDMVIHESLRLHPPLQTLTKVCTKNTVLSCNGTDYKVDKGTPVAIPVSAIHMDEKYYPRPKEFIPERFSEEQKATRDRYLYLAFGEGPRICLGMKFAILQMKLGLIAILLNFGLTTKDKKPIELDPNNLLFHTAKGGLWLIFNKII
>TRIIN_H9TUR5Q01AT2VW_68_244
VSESTPYCLYDLANNEHIQDKLMDEIKSLEIITINDINLNKIQKMAYLDMILSDLVRSLRLHPPLQAITRVCTNKTSLKLDQHEYPVDVGTPVTVPIFALHMDAKLFIPERFTNEAKLQRNDYVYLPYGRGPRACPGEKFC
>TRIIN_H9TUR5Q01B3YF7_2_604_r
NEFHFKEPNSQFRKMSDKILKTNTKSNIALLFAMYAPKLANWFQYRIIPESVSKYFIGLLSDICQHRVKENIVGNDFLQYLINVNKESEADGEGTVYNYDKITGLCMTLFLDGYFLSVNPLSYCLYDLANNEHIQDKLMDEIKSLEIITINDINLNKIQKMTYLDMILSESLRLHPPLQAITRVCTNKTSLKLDQHEYPVD
>TRIIN_IAZY42G02H38MY_2_589
KSTFTLIGEYKTLDNMVDSMKHISEQMVDYIKEQGIISIECKDMAAKYISDVIASCTLGIETNSFKEPNSQFRKMSDKILKTNTKSNIALLFAMYAPKLANWFQYRIIPESVSKYFIGLLSDICQHRVKENIVGNDFLQYLINVNKESEADGEGTVYNYDKITGLCMTLFLDGYFLSVNPLSYCLYDLANNELTAYTIWQIMNDIQDKLMDEIKSLEIITINDINLNKIQKMTYLDMILSESLRLHPPLQAITRVCTN
>TRIIN_IAZY42G01EUEW8_1_171
GGGPRSCPGHKFALTMVKLGIISLLLNFRLIPMEIPTGNVEYNPMNTFSIQHCMAFG
>TRIIN_IAZY42G01DKUQ3_1_87
DYLHMVVMEGLRKHPPGTTMARTCTKNLFVILPMYSIHNDGNYFPNPEIFDPLRFTEERNQARRPQFSHFPFGGGPRSCPGHKFALTMVKLGIISLLLNFRLIPMEIPTGNVEYNPTNTFF
>TRIIN_H9TUR5Q01DJULO_507_692_r
RLFDFLILFYKLDYLHMVVMEGLRKHPPGTTMARTCTKKSILKSANKEVQVEEGVLPMYSIHNDENYFPNPEIFDPLRFTEENQQKAKRPQFAHFPFGGGPRSCPGHKFALTMVKLGIISLLLNFRLIPMEIPTGNVEYNPMNTFFHTALHGLWIKICTN
>TRIIN_IAZY42G02I4UD0_40_339
TFFSSIIGDSVFRQMGKKALQPSVSAAAARMMRSFLPWLFDILKMRTFPDEINSFFTNVVKDTMNFRETTNFQRNDFLQLMMHLKNEDSKSSDKDDICKY
>TRIIN_IAZY42G02F6X5O_2_331
CITIMLHTNEHFFSSIIGDSVFRQMGKKALQPSVSAAAARMMRSFLPWLFDILKMRTFPDEINSFFTNVVKDTMNFRETTNFQGNDFLQLMMHLKNEDSKSSDKDDICKY
>TRIIN_H9TUR5Q02JZPIU_1_279
VVNESLRLRPPIPEFTRVVTKEYQIPGTDIILPKGLVSTIPAQSIQMDPKYFPEPHKFLPERFDPENKTVRKETFIKRNLYTFGDGPRMCIGKQFSLLVIKIAVSKLIMKYKFKINSQN
>TRIIN_H9TUR5Q02IN8A5_2_412_r
LRMVYSRNIYLILKEIYGELLRVKLTPTFTSGKLKAMFYLFKECSAKLDQQFKQIADNEGEIEVKDWMARFTTDIICSCALGLEVNCIDKPDNELRNIGKDISLPYVKIHLVLTRVLISIIPFLTQFLRARLFSKAM
>TRIIN_IAZY42G02HF84O_3_278
HLIMIPSITRILKNFNQGRFSDDNKEQITKYTYLPFGDGPRMCIASRFAKMEILCGLSKLIHQFRVTLNPKTKSPLSSIKNQELLLNQMKMY
>TRIIN_IAZY42G01EFHG9_313_762_r
YLEQVFSESLRMHPPAPALIRKSTNDYQLPGTNIIIPKGTGILIPVYSFHHDPQYYPDPEKFLPGRFSDDNKEQITKYTYLPFGDGPRMCIASRFAKMEILCGLSKLIHQFRVTLNPKTKSPLVYKKSGTFIEPDEDVLIDLHKRVKVVD
>TRIIN_IAZY42G01DIDD8_187_777_r
LILFVITLILAYVYGTSTYSFWKKLDIPYIKPKYPFLGTSYETAFSLKPTHLKQLEYYEHFKGKKYGGIYAFTHPVLFIRDPDLIESVLIKDFKSFYNRGTNSDPNFDPLSANLVFLEDTDWKILRQKLSPVFSSGKLKCMLPQLIECAEKLNKCVEKFADNNEPLEINKLCLNFPTFRNKQIMSKFSIDVVASCAFGLNINTLDNPDSIFVKLGQKVFQPCWRNRLKQTLSSQYPEMLRYLGWKSLPQR
>TRIIN_IAZY42G02HSI7C_2_658
LNQPQLLNMFEYLWDAVFSGLILFVITLILAYVYGTSTYSFWKKLDIPYIKPKYPFLGTSYETAFSLKPTHLKQLEYYEHFKGKKYGGIYAFTHPVLFIRDPDLIESVLIKDFKSFYNRGTNSDPNFDPLSANLVFLEDTDWKILRQKLSPVFSSGKLKCMLPQLIECAEKLNKCVEKFADNNEPLEIKQIMSKFSIDVVASCAFGLNINTLDNPDSIL
>TRIIN_isotig01763_1_1347
IQQDIYDFFKGHRFGGVFTFTKPTLFLRDPSLIESVLIKDFTSFYNRGTGVNTNLDPLSAHLVHLEDKQWKCLRQKLTPTFSTGKLKGMHQQLVDCSDALVNYISHFVESSEPFEVREVMAKFSTDVIGSCAFGLNTNSLNYTDSEFRKMGRKVFQMDFLRKLRVVLRSHYPGLLRILRWKSLDATIENFFISTIKSTMSYREKNNVTRNDFVQLLMEIKKQELEKRKNGEEIDSDVIIDDKIIIANAFVFFVAGFETTSSTLSYCLYELSVHQDIQEQAYQHIVSVLKNHGGEVTYDAVKDMEFINQIFAETLRLHPPVPQLRRVATKNYTVPETSLLLPKGSLVNIPVYSLHYDPKYFPEPEKFKPERFDKEKENIRKGTYMPFGDGPRICIGKRFAEMEMQVALAKLLLKYKFTLNAKTISPLVYQPSSVLMVPVGGIWVDLHKRN
>TRIIN_H9TUR5Q01D0L4E_2_274
FPDPEKFIPERFSKENRDTIRKGTYMPFGDGPRLCIGKRFAKIEMRVALIKLLLDYKFTLSQKTITPLVFDSTSFMLVPIGGLWLNVQKRQ
>TRIIN_IAZY42G02IMK5S_1_123
AKFTTDVIGSCVFGLSINSLNDPESEFRKLVKSYSKRHIQNTIAYREKNNIVRNDFIHLLMELKKQDMEKLKNGILENDQEMIVDDNVVAANKSLTFFFAGFETTSTTLSYCLYELSLNQDIQGQAYQQIVDVLNKHGGKITYDAVKEMKLIHQILSETLRLHPPADQVRRTSSENYTVPGTSLTLP
>TRIIN_H9TUR5Q02GU50Q_3_596_r
DNMNLYHFNGERFGGIFSLTTPTLFIRDPTLIETVLIKDFTSFYNRENGLSEQFKTLLHLEDMQWKSLRQKLTPTFSSGKLKGMHQQLVECSNELIKHLDNYLQKSEPIDITEAMAKFTTDVIGSCVFGLSINSLNDPESEFRKIGKKLFKASLINKLRLSISLQHPRLKRIMTLFQRILQCNSFFTNVIQNTIAYRE
>TRIIN_IAZY42G01AG3VD_37_603_r
KLFNKDFTSFYNRENGLSEQSKTLFHLEDMQWKSLRQKLTPTFSSGKLKGMHQQLVECSNELIKHLDNYLQKSVPIDIREAMAKFSTDVIGSCVFGLSINSLNDPESEFRKIGKKLFKASLINKLRLRISLQHACLKRIMTLFQKNSPSNSYFANVIQNTIAYREKNNIVRNDFIHLLMELKKQDIGKN
>TRIIN_IAZY42G01C17NB_203_775_r
GVVITMLWLLTELLLSRLGLVSIVLILLYYCGTHTYGFWKTRRIPYIKPKYPFLGNLYDVMFSLKCSHIRHHEIYNHFNGERFGGIFSLTTPTLFIRDPTLIETVLIKDFTSFYNRENGLSEQSKTLFHLEDMQWKSLRQKLTPTFSSGKLKGMHQQLVECSNELIKHLDNYLQKSVPIDIREAMAKFPQM
>TRIIN_H9TUR5Q02GO638_202_387_r
RSFTGMSLAYGEMKLVLARFLQHYEFSVCSKTDVPVKPGKYNFLKTPANGMWLDVRPIKCVD
>TRIIN_isotig04307_2_580
AMTMSFLLYEASLNQEIQDKCREEIMAIVNETGTDIRYEDINKLIYLDMTIKETMRKHPLFVILFRKCTKRYQFRNSNLTIEPGTLLLAPVRSIQWDPNNYPNPESFIPERFSDENKTSIDAGGYLPFGLGPRTCLGKYFARLEMLLVISRLLRNYRFTMSSKTEVPVKVCKYTRIVTPNPGIWLNVEPINQS
>TRIIN_IAZY42G02IYEK2_269_787
LLSLSSVLLTVFPLCYLPSMENQPILERKRCTTYIRVIIRWKSVAIVTWKMTPGELHQIWYKQFPKEPLFGFYDFMKPSLFVKDINLIEKILIKDFAHFTDHGFPSDDERNPLDSNLVTMTGKRWKAVRNRLSPIFTAGKLNLMFESMAGCGKQLIQQIDKGPTQDVELKEDS
>TRIIN_IAZY42G01EW9T6_97_666_r
FQQRMDPIILSLSSVLLAVFLYVIYQAWKTNQYWKERGVPHVAGPLFVGSQLPLLLGKMTLGELHQIWFKQFPKEPLFGFYNFMKPSLFVKDINLIEKILIKDFAHFTDLGFPSDDERNPLDSNLVTMTGKRWKAVRNGLSPIFTTRKLKMMFESMAGCGKQLMQQIDKGPTQDVELKEFLECFILGATG
>TRIIN_IAZY42G01EMZ79_619_771_r
SAVVMMYALYELRSIPSIMKKVKEEIKYHAKDNNSLTYDSIKEMTFFRTMYPFLEQCIKETLRKYPTAPMLFRVCTKEYALPNGYIVPVGESVIIPVRTVHYDPQYFPEPNEFRPERFDPDRVMPSCAYIPFGNGPRMCIAMRFVMVQLKYGLAKLLMNYDFKVSPKTVEPLTLDPKNMVTIPKQRIYLNV
>TRIIN_IAZY42G01B5ZJV_494_595
KKVKEEIKYHAKDNNSLTYDSIKEMTFLEQCIKEDVIGSCAFGIDAGNLAQPENEFRRMCRKQFEMDFIQFFKVILVTNFPKFSKHFSKIFKALGISFNKPDVVKYFCDLIKNTLEYRKKNNVHRNDFIQLMIQLQEKGYVELQTKDASDDYLEIDTNTYKTENFEISDDLILGQAFVFLTAGFEASAVVMMYALYELSKHPSIMKKS
>TRIIN_isotig00666_1_1167
YLVHHARKVNQYWKERNVPHVKPHLFIGNAGPILFRTMTNGERLKDICDRFPNEPVVGYYDFMKPTILIKDADIIEKILIKDFVHFVDHGFPVDEKRNPLDSNLFAMTGKRWKAVRNRLSPIFTTGKLKLMYDAMADCGNELVNQMEGDQEIEMREILGRFAMDVIGSCAFGIDAGNLANPDNEFRTMGKKASEFNTLQFVKFIMLTNFPSITKILGISFNRPDVLKYFTTIISDTIKHRRENDYQRNDFLQLLMQLQDKGYVEVHTKDPADEYLNIETSTYTTEKFEMTNEQLTGQAFVFLTAGFEGTTLSMMYTLYELSKHPDIQEKVREEVQREVKNAGSLSYDAVKGMEYLEQCIKESMRKYPPKRKHEKISPLAFLVRNCTKDYTLPNGLTVEPGQRVFVSLLSLHYNPTFYPEPEKYKPERFGPDQTRPSCAYLPFGNGPRICIAMRFAMLEMKYCLAKLLINYKFRVSPKTKEPLSFSVKNSFTAPNEKIYFNVSKVNV
>TRIIN_IAZY42G02GDGJG_48_599_r
YTLYELSKNPNIQEKVREEVQREVKNTGSLGYDAVKGMDYLEQCIKESMRKYPPAPALFRICTKKYTLPNGITIEPGQPVLISVSSLHYNPTFYPEPGKYKPERFDPDQIPPSCAYLPFGNGPRICIAMRFAMLQMKYCLAKLLINYKFHISPKTKEPLTLCVKSFFTAPREKIYFNVNKVNVK
>TRIIN_isotig00261_1_819
KYFSKIIKDKIKYRRDNGFRRNDFLQLMMQIQDKGYVEMHTKDPADDYLDIDTTKYTTEKFELSDDQITGNAVTFLTAGFDTVTTTMVFTLYELSRNPTIQEKVREEIQREVEHAGGSLTYDALKEMHYLEQCIKEALRMYSPGQTLMRSCTKQYTFPNGVTIEPGQALIIPVISLHYDPTNFPEPNVYRPERFAPNQTIPTCAYLPFGNGPRMCIGMKFAILLIKYCIANLLQNYTISLSPKTKQPITLSTRNLLTVSKEKLYFNINKLNHS
>TRIIN_IAZY42G02HVQ03_417_860_r
CSREMTYLEQCVKEALRMYPPVQSLNRICTKQYTFPNGITVQPGEAIRIPIMALHYDPKYFPEPTVYRPERFDSDQSVPACAYLPFGNGPRICLAMRFATLEIKCCIAHLLQNYTITLSPKTKQPITLKPNSMVTMPNETIYFNIRKK
>TRIIN_IAZY42G02G9TDD_2_400
VSFLTNGFDTTTMTKMFTLYELSRNPIIQEKVREEILREVEHAGGSLTYNALKEMHYLEQCVKETLRMYPPTQMLLRICTKQYTFPNGVSIEPGQTIIIPIMAVHNDPKYYPEPKVYRQKDFERFHTGYTIPACAYLTFGNGPRMCLAMRFVFLEN
>TRIIN_H9TUR5Q01CU82J_1_315
KPVLLVKDVDLIEKVLIKDFMHFTDHGFEIDEKQNPLDTSLFTMTGKRWRALRIKLSPIFTSGKLRYMFGPMNDCGNALLSLLDSEQQDVEIKDILGRFSMDVIG
>TRIIN_isotig01773_1_459
SYLAVQDMKYIAQCAHESLRLHPPLPFMFRTCTTTYTTSDGLTIDEGTKLVMPSLSIHMDPKYYPDPKIFRPERFDPDESFNKYTWLPFGEGPRKCLGMRLAQLLLKTTMSQILENFELSLSEKTKYPVRDDIKSFLGAPRDKIYINLKPVSA
>TRIIN_isotig01968_1_1101_r
KMFILLAVIALCLLCLLDYYKRRFWIRKGVPQTSSTPFFGHMLPVVAQKTTIVGVYHVDSLKFPQAPYFGVYEFWRPTLVVQDFNLIEHILIKDFSHFLDHPRWVFDVRSVMHESLLNMKGEKWRAWRYNMIPWFTSGRMKSLFPQVLKCVSLPEGEFEAMTFLRQLAADAISTFFGIEVSDKKELQEMNKRFHDVSNFRYYKIMLVEHFAKYADLIGITLANRSTDQFFRNFTKSILFSNKEHTLVRRMLKLLDDKVLRMRKKDLYTKTVDDEVFSYEVTEDILISIAAQFFVAGLDTTSNSMTWLFYELASHPEAQSKAREEIRACLKKHGDWTYDAIHDMKYVAGCINESLRLHSPIPFIFRTC
>TRIIN_H9TUR5Q01DJOLE_236_457_r
TNLKWLPFGEGPRKCVGIRFSQMEMRTVVARLLENHELIFTENTKFPVVNNDRTFFSRPLNKLFVKLQKVPLQMNPAVYPDPLSYQPERFIGEER
>TRIIN_isotig00870_329_943_r
HPDRSSVSNFLSAGFDPLLVVALFVMHNLAQYPEVQERARNNVREVLEKHNGYSYACIQDMTYLEQCIQETLRIHPIITFLFRGCTKKYHLSEAGLVIEKGQKVVIPIGALQMDPKYYPNPEVYNPERFPPNVSKQNFTYLPFGDGPRFCIGFRYAMIVMKLGITKILSNYKLKLSPKNEVPMEFNKQSLLQIPKNPIWFNITPI
>TRIIN_IAZY42G02I9RUL_133_699
KNTFDKRKDERYQRNDYVQHLLKLKEKGSIEIQTKDDDDLFLNLDSKPPIENIEISDGILYGQAFQFLTAGFDPLFNSILFAIHDMTCFPETQERARQEIKEVLARHGGYTYEAIKEMTYVEQCVQESLRLHPLTPFLFRECTKTYVTDDGLEIDKGIKVIIPINAIHMDPKYFADPEVFNPERNFTYMPFGDGPRMCIGLRFAMLD
>TRIIN_IAZY42G01DVJQ1_3_401
DMTCFPETQERARQEIKEVLARHGGYTYEAIKEMTYVEQCVQESLRLHPLTPFLFRECTKTYVTDDGLEIDKGIKVIIPINAIHMDPKYFADPEVFNPERIPPNSIRNNFTYMPFGDGPRMCIGLRFAMLELN
>TRIIN_IAZY42G02FQ9FX_3_443
EAYHKFPNEKVVGVYETILPVLIVRDPKIVEKILVKGFQYFTDRPPFAEETGLFAYGLFQLRGSAWRSMRYKISPAFTSGKLKGMFSGMLECTDCKLIAKIMNLREALSTYIINVIANSVFGIQITNKMRWMILSKWAFQYSIQSQRICGTFYVCLTKVAEKLGFTFMTEEATNYYKGLIKNTLKQRENGQYERNDYTQQSLKLKQQGAIEVQSKVAD
>TRIIN_H9TUR5Q02I04VU_3_302_r
RWKLFWILFSIILGLIGYIYLIFKDQYKYWERKGIAYMKPLPLFGSILPNVLCQRTIGDIYKETYEKFPNETVVGLYEVKSPVLILRDPKLIEKILVKDF
>TRIIN_H9TUR5Q02JFLWQ_65_370
LFLYQPFIWIPNIFQNLKKFNPHRFDSSNGFNPSVYLPYGGGPRICLGMKFSMVEMKLGLAKIIEKFKFKLSPKTKLPLELNKQAFFNKPKYNIYLNFESLACTKTYVTSDGLVIDKGQKLAIPLSALHMDPQYFPEPEKIQSSQ
>TRIIN_IAZY42G02I8Q39_104_253
GFSLYEIARNPEIQANIRNEVKNVLNKHGGYTFEALKEMTYLEIQETMRFFPLLPFLFRTCTKTYVTSDGLVIDKGKSPNIFQNLKNSILTDLIPSNGVNPSVYLPYGGGPRIXLGMKFSMVEMPFIWIPQYFPEPEKFNPHRFDSK
>TRIIN_IAZY42G02JNPW8_70_804_r
TRAPVERTRKNKMENTEVTWILFAVVISLMAYWTMKIMSRHQYWKNRGISYLKPTPIFGNLFPVISLKKSMGEIYNEAYFCYPNERIVGIYELFKPVLMVRDPKLIEKILVRDFQYFTDHNQISDDQGLLSYGLFQLRGLAWRSMRHKISPAFTSGKLKVMFNGMTDRTDDLIKMIDENLNKDYEIRDAVCKYTIDVIANTVFGIQICNKGALEKFIQMGTSIFNITPARFVHLIAISQFPKMAS
>TRIIN_IAZY42G01C4XV7_109_549
TMQWFFSLYEIARNPEIQANIRNEVKNVLNKHGGYTFEALKEMTYLEHCIQETMRFFPLLPFLFRTCTKTYVTSDGLVIDKGQKLAIPLSALHMDPQYFPEPEKFNPHRFDSSNGVNPSVYLPYGGGPRICLGMKFSMVEMKLGLAK
>TRIIN_IAZY42G01C6BZX_3_518
DNILKGQAFQFLAAGFDPINNAMVFSLYEIARNPEIQANIRNEVKNVLNKHGGYTFEALKEMTYLEHCIQETMRFFPLLPFLFRTCTKTYVTSDGLVIDKGQKLAIPLSALHMDPQYFPEPEKFNPHRFDSSNGFNPSVYLPYGGGPRICLGMKFSMVEMKLGLAKIIEKFK
>TRIPA_isotig03202_36_1067_r
FVMDTIGTCAFGIDARNLSNPDNEFRNMGKQVFQLDTLTFLGLLLLRQFPNLAKYINISLTKPHVTKYFSDIIKDTVKYRRENGFKRNDFIQLMMQLQDKGHVEIHTKDEADDYLNIDTTTYSTEKFELTDHQIIGHAVFFLTGGFDTTTMAMTFTLYELSRNPTIQEKVREEILREVEQTGSLTYDALSKMHYLEQCIKEALRMYPPAPLLGRMCTKQYTFPNGLTIDPGQKIAIPAIAIHNDPKYYPEPKVYRPERFDPDHNIPACAYIPFGNGPRMCIAMRFAMLEIKYCLANLLQNYTISLSPKTKPIKVSARNLVLMAENPLYFNIKKLKDENSQKILN
>TRIPA_isotig02443_3_1607
SSCSWPCRIYRTLNIEMDPVSLSLVAVLLSILLYVIYQAWKINQYWKEKHVPYVKPTLFFGTTLPAFLGKIAPGELHEIYYKQFPNEPLIGIYEFLRPTLMVKDIQLIEKVLIKDFAYFVDHGLPLDDERNPLDSNLFTMTGKRWKAVRNRLSPIFTTGKLKLMFESMKGCGDEMIRQLDKGPKEDVDMKEILRCFAMDTIGSCVFGIDVGNLSEPDNEFGRKGKEVFELDILTSMKFLILMQFPKLTKFLNLTFAKPHLVKYYAKIIKNTVKFRRDNEFIRNDFIQLMMQLQDKGYVEMHTKDAADDYLNIDTTAYSTEKFELTDDQMTGHAVFFLMGGFDTTTSGMLFTLYELSRNPIIQETVREEILRVVKQAGGTLTYDALKEMHYLEQCIKEGMRRYSPTQMLSHQCTKQYTFPNGLTIQPGQMIAVPVMALHNDPKYFSEPQVYRPERFDPDQSVPACAYLPFGNGPRMCLAMRFAMLEMKYCIANLLQNYAITLSSKTKQPISLSARNIITMPKEILYFNIRKLNNVQ
>TRIPA_isotig00752_14_820_r
KFIKRYNLKYRRGKKSFIRNDFIQLMMQVQDKGYVEMHTKDAADDYLDIDTTKYTTEKFELSDDQITGHAVTFLTAGFDTTTLTMVFTLYELSRNPTIQDKVREEILREVEHAGSLTYDALKEMHYLEQCIKEALRMYPPAQMILRSCTKQYTFPNGVTIEPGQALLIPVVTLHNDPAYFPQPKIYRPERFNPDQTIPSSAYLPFGNGPRICIAMRFAMLEMKYCIANLLQNYTISLSPKTKQPIRLSTRNLLTAPNEKLYFNISKLNN
>TRIPA_H9TUR5Q02HWA14_1_153_r
KVREEILREIEHAGSLTYDALKGMHYLEQCVKETLRMYPPSKFLIMIHVPRLAKFLNLTFSKPKILKYFSAVIKDTMKYRRENGFIRNDFVQLLMQLQDKGYVEMHTKDAADDYLNIDTTAYSTEKFQRNFELSDDQITGHAVSFLTGGFDTTTTAKMFTLYELSRNPTIQEKFVKK
>TRIPA_IAZY42G02G3982_509_706_r
KRWKAVRNRLSPIFTTGKLKLMYDSMKGCGDEMIRQLDKGPTEDVEMKEISWLFLPWTLSELVLSFLIMIHVPRLAKFLNLTFSKPKILKYFSAVIKDTMKYRRENGFIRNDFVQLLMQLQDKGFVEMHTKDAADDYLDIDTTAYSTEKFELTDDQITGHAVSFLTNSFDTTTMTKMFTLYELSRNPTIQEKVREEILREV
>TRIPA_H9TUR5Q01BY8CY_46_729_r
PIILNIDHQLHILQRNLNCQTIKLPAMLSHFLTGGFDTTTTAKMFTLYELSRNPTIQEKVREEILREIEHAGSLTYDALKGMHYLEQCVKETLRMYPPSQMLIRKCRKQYTFPNGVSIEPGQSILIPIIALHNDPKYYPEPRVYRPERFDPDHTIPACAYLTFGNGPRICIAMRFAMLEMKYCIANLLQNYAITLSPKTKQPITISARSFVTIPKETLYFNIKKLTSL
>TRIPA_H9TUR5Q01EYB71_27_395_r
IVYCTKQYTFPNGITVEPGQAITIAIMALHYDTKYFSEPTVYRPERFDADQTIPASAYLPFGNGPRMCLAMRFAMLEIKYCIAHLLQNYTISLSPKTKQPISLKPNSMLTMPNETVYFNITKK
>TRIPA_isotig02343_135_1631
STKHGKPINIGKKEEYTMPNQYYSLGITYLRYLAKMPTGRILEMLCKQFPNEPLFGYYDLMKPTLIVKDIDYIEKIIIKDFAHFVDHGVTVVDEKRNPLDSNLFFMNGKRWKAVRSRLSPIFTSGKLKLMFESMAESGNEMIKQIDKGEIQDVELKDMLSCFAMDTIGSCALGIDCGSLSKPDSEFRRIGKLTSEINFLTSIKIIILSKLPLLAKLLNITFNKPQKTKYFSRIIKDTLKYRRDNGFKRNDFIQLMMQLQDKGYVEMVTKDAADDYLNIDTTTYSTEKFELTDDQITGHAVSFITGGFDAISVVMLFTVYELSRNPTIQEKVREEILKKVDQAGSLTHDAVRELTYLEQCVKEALRMYPPSQSLNRICTKQYTFPNGITVEPGEAIRIPVLALHYDPKYFSEPTVYRPERFDPDQTIPASAYLPFGNGPRICLAMRFAMLEIKCCIAHLLQNYTISLSPKTKQPILIKPNSMVTVPNGAIYFNIRRNVNM
>TRIPA_H9TUR5Q01BS4JA_3_218
KARDEILRKMERTDTMTYETLKEMTYLEQCVKETLRKHAPSQVANDEPVQKITHYQMVSPRACTKDYTLPDGFTIQSGQNLMIPIKCIHSNPNIYPEPEKFQPERFDGDRTFYGPAFLPFGNGPRICIAMRFATLEIKYCLAKLLMNYRFTLNNKTKEPLTLNARSLFTEPNEKIIFSIKKLV
>TRIPA_IAZY42G02I9EQX_15_719_r
GYVEIQTEDPADDYLNIEQSTYTTWKFEMSDEEVTGHAFSFLTAGFDSLYLTMMYALYEFSKNPKIQEKARDEILRKMERTDTMTYETLKEMTYLEQRVKETLRKHAPSQVLMRACTKDYTLPDGFTIQSGQNLMIPIKCIHSNPNIYPEPEKFQPERFDGDRTFYGPAFLPFGNGPRICIAMRFATLEIKYCLAKLLMNYRFTLNNKTKEPLTLNARSLFTEPNEKLSSVLRNL
>TRIPA_H9TUR5Q02JCUSQ_323_574_r
FQNSPYIGYFEFMSPLLLIKDTDLVEKILIKDFTHFIDHGFDFDFKSDPFDSNLFLMSGKRWRALRNKLSPLFTTGKIESKLKVMFDSMKQCGDQLVKQLDNAQHEQIEMRDYLRCFTLDVFGSCAFGIDAGTLANPNNEFHKMAKKTFDMDLLQFIKFIIVTSLTTIARFFNISFNKRDVKLYFCNIINETL
>TRIPA_H9TUR5Q02I6FXY_2_601
VVPGQFGPQHYFLQINGSELITQISKQFPNSPYIGYFEFMSPLLLIKDTDLVEKILIKDFTHFIDHGFDFDFKSDPFDSNLFLMSGKRWRALRNKLSPLFTTGKLKVMFDSMKQCGDQLVKQLDNAQHEQIEMRDYLRCFTLDVFGSCAFGIDAGTLANPNNEFHKMAKKTFDMDLLQFIKFIIVTSLTTIARFFQYILQ
>TRIPA_H9TUR5Q01C38EI_1_222
PSSAYLPFGNGPRICIAMRFAMLEMKYCLAKLLMNYKFQVSPKTKEPLTYSVNTFFTAPNEKVYFNVSKVNVQN
>TRIPA_H9TUR5Q02JG8F2_1_414
HEKISSSARVIPCLYQRNYTLPNGITIEPGQPIFISILSLHYNTTYYPEPEKYKPERFDPDQIRPSSAYLPFGNGPRICIAMRFAMLEMKYCLAKLLMNYKFQVSPKTKEPLTYSVNTFFTAPNEKVYFNVSKVNVQN
>TRIPA_H9TUR5Q01DKFAZ_2_385
PGQPIFISILSLHYNTTYYPEPEKYKPERFDPDQIRPSSAYLPFGNGPRICIAMRFAMLEMKYCLAKLLMNYKFQVSPKTKEPLTYSVNTFFTAPNEKVYFNVSKVNVQINRGIFLNDMYVCMYVCLD
>TRIPA_IAZY42G02I4AES_3_149_r
MRKYPPAPVLFRVCTKDYTLPNGITIEPGQPIFISILSLHYNTTYYPEP
>TRIPA_isotig04600_75_707_r
MTNEQLTGQAFVFLTAGFEGTTLSMMYTLYELSKNPNIQEKVREEVQREVKNAGSLNYDAVRGMDYLEQCIKETMRKYPPVPMLFRVCTKDYTLPNGITIEPGQPILVSLLSLHYNTTYYPEPEKYKPERFDPDQIRRSCAYLPFGNGPRICIAMRFAMLEMKYCVAKLLMNYKFQVSPKTKEPLTYSANTFFTAPNEKVYFNVSKVNVQY
>TRIPA_isotig06246_50_460_r
MRKYPPVPSLMRVCTKDYTLPNGITIEPGQRILVSVLSLHYNPTYYPEPEKYKPERFDPDQIRPSCAYLPFGNGPRICIAMRFAMLEMKYCLAKLLMTYKFRVSPKTKEPLTFSVKSFFTAPSEKVYFNVSKVNVQN
>TRIPA_isotig00922_7_1416_r
KDICDRYPDEPIVGYYDFMRPTILIKDADIIENILIKDFVHFVDRGFPVDEKRNPLDSNLFTMTGKRWKAVRNRLSPIFTTGKLKLMYDTMADCGNELVNQMEGDQEIEMREILGRFAMDVIGSTAFGIDAGNLANPDNEFRTMGKKAFEFNTIQLSQIYNAHKLSIDSQKIEYSFNRPDVQKYFTTIISDTIKHRRGNDYQRNDFLQLLMQLQDKGYVEVHTKDPADEYLNIETSTYTTEKFEMTNEQVTGQAFVFLTAGFEGTTLSMMYTLYELSKNPDIQEKVREEVQREVKNAGSLNYDAVRGMDYLEQCIKEAMRKYPPGPVLFRVCTKDYTLPNGITIEPGQLILVSVLSLHYNPTYYPEPEKYKPERFDPDQIRPSCAYLPFGNGPRICIAMRFAMLQMKYCLAKLLMNYKFRVSPKTKEPLTFRVRSFFTEPSEKVYFNVSKVKYKINWGIFFNLCMYVCLD
>TRIPA_H9TUR5Q02G1792_1_123
MDVIGSTAFGIDAGNLANPHNEFRRIGKKLSNFFTAGFEATTLSMMYTLYELSKNPDIQEKVRQEVQREVENAGSLNYDAVRGMDYLEQC
>TRIPA_H9TUR5Q02JA9ZV_1_648_r
WKVSGKLKLREILGRFAMDVIGSTAFGIDAGNLANPHNEFRRIGKKAIEFNTLQFLKFIMLTNFPSIAKKLNISFNRPDVQKYFTTIISDAIKHRRENDYQRNDFLQSLMQLQDKGYVEVHTKDPADEYLNIETSTYTTEKFEMTNEQVTGQAFVFFTAGFEATTLSMMYTLYELSKNPDIQEKVRQEVQREVENAGSLNYDAVRGMDYLEQCIKE
>TRIPA_isotig00976_209_1492_r
VDLIEKVLMKDFIHFTDHGFEIDEKQNPLDTSLFTMTGKRWRALRIKLSPIFTSGKLRYMFGPMNDCGNALLSLLDSEQQDVEIKETLGRFSMDVIGSCAFGIEAGNLAQPENEFRRMGKKQFEMDFIQFVKFILVTNFPKMFKVLGISFNKPDVIKYFCNLIKNTLEYRKKNNVHRNDFIQLMIQLQEKGYVELQTKDASDDYLEIDTNTYKTENFEISDDLILGQAFVFLTAGFEASAIVMMYALYELTKNPSIMKKVKEEIKYHAKDNESLTYDSIKEMTFLEQCIKETFRKYPTAPMLFRVCTKEYALPNGYIVPVGESVIIPVRTIHYDPQYFPEPNEFRPERFDPDRVIPSCAYIPFGNGPRMCIAMRFVMVQLKYGLAKLLMNYDFKVSPKTVEPLTLDPKNMITTPKQRIYLNVTSVKSD
>TRIPA_isotig05309_250_705_r
SYTCLQDMTYLEQCIQETLRIHPIVAFLFRDCTKKYHLSDVGLQIEKGQKVIIPIGGLHMDPKYYPNPEVYNPERFPPNVSKQNFTYLPFGDGPRFCIGFRYAMIVMKLGLAKILTNYKFKLSPKTTIPIELNKQSLLEIPTKPIFFNITTI
>TRIPA_isotig03263_2_697
EVQSKDADDDDFKLDSAAASENIEISDDLLAGQAFQFLSAGYDPLLITTLFVLYDLAQHPEVQERARNHVQEVLDKHNGYSYACMQDMTFLQQCIQETLRLHPIITFLFRGCTKKYHIPEADLQIEKGQKVIIPIGSLHLDPKYFPNPEVYNPERLPQNVSRQNFTYLPFGDGPRFCIGFRYAMMVMKLGLTKILTNYKFKLSPKSEIPVKFNKQSIIQMPKSPILFNITPI
>TRIPA_H9TUR5Q02IDFD6_146_700
LHLQKKVIFNSCKMGMPEITLLLFATAITLIVYSLMKLLACYSYWKNQGISYLKPMPFFGNLLPVFCCKKSIGDFYKYAYNKFPNEQVVGAYETFLPVLIVRDPKIVEKILVKDFQYFTDRPPFADEEGLFGYVLFQLRGSAWRSMRYKNSPAFTSGKLKGMFSGMLECADEMIARINTNLNKGL
>TRIPA_isotig06131_273_476
VSPVKVIITKQINSGMRYALIVVKIGLAKILANYKFSLSPKTKVPFESNKQSVIYLPKSKIWFIFTKA
>TRIPA_isotig02362_605_1630_r
EVTWVLFAVVISLMAYWILKLMSRHRYWKNKGISYLEPSPIFGNLFPVLSLKKSLSDTYKEAYFYYPNERIVGIYELFKPVLIVRDPKLIEKILIKDFQYFTDHNQTSEDQGLLSYGLFQLRGQAWRSVRYKISPAFTSGKLKLMFNGMIDCTDDLIKLIEVNLNKEYEIGGAVSKYAADVITNTVFGIQICNKSALEKFIHMGTSIFNITPARFVHLIAISQFPKLASQLGFKFISGEITDYFKELINTTLKQREGGKFQRNDYTQQLLKLKEQSAIEVQSKDADDDYLEFNSAAPTEIVEITNDLLGWSKLFNSYLQDLIQQAFQFLSAGFDPVLAAIMYVMYDLARYPQIQERLRNHVQEVLQKHNQYSYASIKDMSYLEQCIQETLRIHSLAQFLSRKCTKKYHLPEEGLEIPKGMKVVISNAAIQMDPKYYPDPEVYNPERFAPNVTRQNFTYLPFGGGPRICIGFRYALIVMKIGLAKILANYKFSLSPKTKVPFEANKQSVIYLPKTKILVYFH
>TRIPA_H9TUR5Q01CGYM2_1_327
QCVQESLRLHPLTPFLFRECTKSYVTDDGLEIEKGVKVVIPINAMHVDTKYFVDPEVFNPERIPPNSVRNNFTYMPFGDGPRMCIGLRFALLELKIRPGQIIRKFQNSP
>TRIPA_H9TUR5Q01B2Y2Z_211_696_r
LMKFLERRGGYTYEAIKEMTYVEQCVQESLRLHPLTPFLFRECTKSYVTDDGXEIEKGVKVVIPINAMHVDTKYFVDPEVFNPERIPPNSVRNNFTYMPFGDGPRMCIGLRFALLELKLGLAKLLENFKFTLSPRTKVPIEINKLAFVPIPTSKIFFNITPA
>TRIPA_IAZY42G01DA31R_2_595_r
LKIFNHFEDQVSVANDGGLMSFTLFQLKGNTWRSLRYKVNTCFTSNKLKQMFNQMLECTDELSSNIENSLNNDIEIRNILATFNADVIANCVFGIKLDRTANKIFSEMVLSIFDIKPLSLFRILILLNFPKLANILGLKFLPKHVDRYMRKLIKTTLEQRTSGEHKSNDYLQLLLNLKEKGTVGIHHKENLDAISNKE
>TRIPA_IAZY42G01CA69L_2_694_r
LPIKKHGTSLRSIVGCVNIINILHIHQTAGCLQLLEEEEIAFLKPVPLIGNFLPVLQLKYSMGDVYSEAYWSYPEEKVVGVYNFLEPMLVVRDLNLIENILIKDFNHFEDQVSVANDGGLMSFTLFQLKGNTWRSLRYKVNTCFTSNKLKQMFNQMLECTDELSSNIENSLNNDLEIRNILATFNADVIANCVFGIKLDRTANKIFSEMVLSIFDIKPLSLFRILILLNFP
>TRIPA_isotig04792_366_773_r
MRFFPLLPFLFRTCTKTYITSDGLIIDKGQKLAIPLAALHMDPKYFPEPQKFDPCRFDSSNGLNRSVYLPYGGGPRICLGMRFSMVEMKLGLAKIIEKFKFTLSPKTKLPLELNKQAFFNKPKYGIYLNFEACSNM
>TRIPA_isotig02372_151_651
WGEWSYLAVQDMKYIAQCSHESLRLHPPLPFLFRTCTTTYTISDGLTINEGTKVVIPSLSIHMDPKYYPDPEIFRPERFDPDESFNKYTWLPFGEGPRKCLGMRLAQLLLKTTMSQILEKYEISLNEKTKFPIRDDIKSFLGAPIGKIYINLKPVSTDRSVSFLLAGLDVNANSLMWLAYELAQYPDVQRKAREEIRQALKKHGG
>TRIPA_isotig02381_246_1703_r
KMLLLLAVFALCLLCLLDYYKRQFWRRKGVHHTSSIPFFGHMWPVVAQQDTIVGVYHVDSLKFPKAPYFGVYEFWRPTLVVQDFNLIEHILIKDFSHFLDHPRWVFDVRSVIHESLINMKGDKWRAWRYNMIPWFTSGRMKSLFPQVLKNITIPDGEFEAMTFLRQIAADAISTFFGIEVSDKEELQEMNKRFHDVSNFRYYKIILVEHFAKLADLVGITMADRNTDQFFRNLMKSILSNKNHSLVQRMQKLLDDKELHMKKKDLYTNTKNDEVFSFEVTEDILISIAAQFFVAGMDATSNSMSWLFYELALHPEVQSKAREEIRACLKKHGDWTYDAVQDMKYVAGCINESLRLHAPFPFIFRTCTTKYVTPDGLIIDKGTKVVIPSLTLQMNPAVYPDPLSYKPERFISENKNTNLKWLAFGEGPRKCVGIRFSQMEMRTVVAKLLENHELLFTEKTKFPVVNNDRTFFSRPLNKIFVKLQKVA
>TRIPA_isotig05310_2_574_r
IYRMLILFIIVITFLLLLLDYNKRKYWSRRGVPQSSSLPFFGHFLPVAKLEKGPAEIYDEAYHYSGSDKPYLGLYEFWRPILLVKDPYLIEKIVVKDMSYFLDHPRWVFDDKTFMGDSIFNLKGNLWRAMRYQMTPSFTFKRMKTLFPNLKDSITLPSGQEFEAKTLFRTVAFDTILAFFGVKISNRGEFE
>TRIPA_H9TUR5Q02GHEK9_420_707_r
ASTLSYCLYELSIHQDIQEQAYQHIVSVLKNHGGEVTYDAVKNMTYIYPNFCRNIKNASQIFAETLRMHPPLPQLMRVVTKNYTIPGTSLMLPKRSSVTIPIYSLHYDPEYFPEPEKFKPERFDKEENIRKGTYMPFGDGPRICIGKRFAEMEMQIALAKLLLKYKFTLNPK
>TRIPA_H9TUR5Q02GC5F5_397_591
FDKEENIRKGTYMPFGDGPRICIGKRICRANAFVFFVAGFETTASTLSYCLYELSIHQDIQEQAYQHIVSVLKNHGGEVTYDAVKNMTYIYQIFAETLRMHPPLPQLMRVVTKNYTIPGTSLMLPKRSSVTIPIYSLHYD
>TRIPA_isotig02445_52_1596_r
AMLWLLTELLLSPLGLVSIVLILLYYYGTHTYGYWKRRGIPYIKPKFPFLGNLYDTMFSLKCNHVKQHEIYNYFSGERFGGIFTLTKPTLFIRDPTLIESILIKDFTSFYNRGSGVNVKTEPMATNLLNLEDMQWKSLRQKLTPAFSSGKLKGMHQQLVECSDELVKHLDAYLQKSEPIEIRDAMANFTTDVIGSCAFGLSVNSLKNPDSEFRKIGKKIFEASIRNKLRFTIRNQHPRLQRIMAFFQKFSTRATFFINVIQNTIAYREKNNIVRNDFVQLLMELKRQDMEKQKNGSLGNDQQIIVDDNVVAANAAVFFFAGFDTTASTLSYCLYELSVNQDIQEEAYLQIVDVLNKYGGEITYEAVKEMKLIHQIFNETLRLHPPAVQVRRKASKNYTVPGTTLNLPKDASVIIPIYSLQHDPEYFPEPEKFKPERFSNEKENIKKGTYMPFGDGPRICIGKRFAKMEMHVALVKLLLNYKFTLNSKTISPLVYNPASFLLVPVGGIWLDIHKRV
>TRIPA_IAZY42G01CQR77_12_404
YKMWWVLFEPLLVIPALILFAYYYGTRTYDYWKLKGIPYVKPKFPFLGNSLVSAFSLMPGHVYQQEIYDFFKGHRFGGVFRFTKPTLFLLDPSLIESVMIKDFTSFYNRGTGADINLDPLSAHLFHLEDKQ
>TRIPA_isotig01798_117_986_r
LNMFEYLWDVVFSGWILFFITLTLAYVYGISTYSFWKKLDIPYIKPKYPFLGTSYETAFSLKPTHLKQLEYYEHFEVIMDDKLITSNAFVFFVAGFDTAASTLSYCMFELSRNPDIQEEAYQHILEVLEKHDGQLTYDAIKDMTLISQIFAETLRMYPPGVEVRRRVTRSCVIPETTITLPKGLRVAIPLYSLQNDPNYFPEPEKFIPERFSKENRDSIRKGTYMPFGDGPRMCIGKRFAKVEMRVALIKLLLNYKFTLNQKTITPLVFDSTSFMLVPIGGLWLNVQKRS
>TRIPA_H9TUR5Q01D6JN7_315_455
VKFANMEMNVALVKLLLNYKFTLNSKTISPLVYNPKAILLHGDEFTYNAVKDMTFINQIFAETLRIHSPTIHFVRVTTKNFVLPETNLMLPKDFPVVIPLHSLHNDPEYFPEPAEFKPERFNKERDNIRKGTYIPFSDGPRYCLG
>TRIPA_isotig04018_637_882_r
ERFSDDNKDLITKYTYLPFGDGPRICIASRFAKMEILCGLSKLIHRFRVSLNPKTKFPLVYKKSGTFVEPDEDVLIDLHKRT
>TRIPA_isotig03676_3_827_r
IMWLEVLLLFAVLWLIYKQWITVYSYWQEKGFPYVKGTFPFGTYPNNIFFSDYFGKVHQQLYKELDPHPIGGFYLGRSPELIARDPDVIKKILVKDFANFKSRNNFPSYGALSKHLFSIEGDLWRALRVKLTPTFTSGKLKSMFFLFKECSAKLDEQFKQIADNEGEIEVKDWMARFTTDIICSCAFGLDVNSIDKPDNELRTIGKDIFLPYVKTHLVITRVLISMIPFLSQFLRVRPFPKTMEKSMISIIKETVNYREKNNIIRNDFLDLLIDI
>TRIPA_H9TUR5Q01A18CL_16_435
MDGNKYVGLPSIYGQPTMLLLDPEIIEQILIKDFSHFQDRIKSSFDTKVNPLQENLFNLQGQRWKTLRSKLSPTFTSGKLKWMFSQISSCTNILIEYLNEKANGEDFLIRDILSCYGFDIIASCAFGLDNPDNEFRKKATKIFTPSIKTMVIQTLSFMFPKLTKKLRISIMDPEISEFFCTLTKTTLKQRKESGIIRNDF
>TRIPA_H9TUR5Q02HW4NS_286_645
LDKVYKKMDGNKYVGLPSIYGQPTMLLLDPEIIEQILIKDFSHFQDRIKSSFDTKVNPLQENLFNLQGQRWKTLRSKLSPTFTSGKLKWMFSQISSCTNILIEYLNEKANGEDFLIRDILSCYGFDIIASCAFGLDSQAQK
>TRIPA_H9TUR5Q02FWINS_1_309_r
RFSHFQDRIKSSFDTKVNPLQENLFNLQGQRWKTLRSKLSPTFTSGKLKWMFSQISSCTNILIEYLNEKANGEDFLIRDILSCYGFNIIGNIYFLLIIKIPIT
>TRIPA_isotig03999_2_616
AAQLFIFFIAGFEPVTTLIAYTLYALSKELEVQSKIRDEVMKVKEKFGLISYDSLKDMTYLESVMAESLRLHPPARLLIRACSKTYILNDGNQIEKDTIIIIPNYSLQRDPKYFPDPEEFKPERFADGEQLSIRQGRGIYLPFGDGPRVCIARRFALLEAKMALAKIIENFQINASSKNIEPLQRDPKSFIVNPVGGLWLKMEKI
>TRIPA_isotig04571_125_805_r
GNEASEFKENDLKMDLELMTAQCFVFFAAGFETSSSVLSYCLFELTVNEDIQNKLRSEIDKVLKKHNGEITYQAIQEMTYLEQVMLETLRKYPTLPYLTRICTQQYKIPDTDLVVDEGTRVFIPVYALHHDSKYFPEPEKFLPERFSPENKLSIPPFAYLPFGEGPRNCIGMRFGLLQTKTGILTILSKYKLIKTADTPNQLSFLPTGLVTGIKDSLTVKIVHRNKY
>TRIPA_IAZY42G02IL7AQ_1_273_r
GATWKNMKSTFTLLSEYKTLDNMVDSIKHISEQMVDYIKEQGIISIECKDMTAKYISDVIASCTLGMETNSFKEPNSQFRKCLKTIENKYK
>TRIPA_H9TUR5Q02HA3L7_3_227
IDAGAYLAWGLGPRDVFLELKFSRMEMLLVISRLLRNYRFTMSSKTAVPVKVCKYTPLVTPNPGIWLNVEPINLS
>TRIPA_IAZY42G01EY1C7_45_674
YSFKTVLAQMLGLIACGSGSATMAMSFFLYEASLNQEIQDKCREEIMAVVKETGTDIRYEDVIKLTYLDMAIQETVRKHPPLIMLTRKCTKRYQFRDSSLTIEPGTFILAPVRSIQWDPNNYPDPESFIPERFSDENKASIDAGAYLAWGLGPRMCLGKNFSRLEMLLVISRLLRNYRFTMSSKTAVPVKVCKYTPLVTPNPGIWLNVEP
>TRIPA_H9TUR5Q01DKP78_59_607
SFFLYEASLNQEIQDKCREEIMAVVKETGTDIRYEDVIKLTYLDMAIQETVRKHPPLIMLTRKCTKRYQFRDSSLTIEPGTFILAPVRSIQWDPNNYPDPESFIPERFSDENKASIDAGAYLAWGLGPRMCLGKNFSRMEMLLVISRLLRNYRFTMSSKTAVPVKVCKYTPLVTPKSWYLVKM
>TRIPA_H9TUR5Q02HRDAG_179_436
QHPPLIMLTRKCTKRYQFRDSSLTIEPGTFILAPVRSIQWDPNNYPDPESFIPERFAQMLGLIACGSGSATMAMSFFLYEASLNQEIQDKCREEIMAVVKETGTDIRYEDVIKLTYLDMAIQETVRPRKISDENKASIDAGAYLAWGLGPRMCLGKNFS
>TRIPA_isotig02792_815_1246
YWKRKGVPYLFPLPLFGNNLPLCLTSFQDFYEKLYKKYQNEKYFGLHYFTRPALLIRDPSLIKDIFIKDFEYFTSNALYSNIDNDPFGGNLLFLHGQAWKDVRLKLSNQFTPSKLRLMNDYVENIMKHATDFINKSIKQNEPIEIVKMNTNIATDIIVQAVFGIETDCFEEKSHFSSLGAKMFSPKTNTKVLIGTVAPKLNDLLKINIFEKDVTEFVKNVMKDVIEYREKNDKTRVPEYSLKTVLAQALVLIGGAAETTTMPISFFLYEASLNQEIQDKCREEIMAVVKETGTDIRFEDVSKLTYLDMAIKETMRKHPLFIVVTRKCTKRYQFRDSNL
>TRIPA_isotig03268_1_1032
LQGEIEYDIKRLLINYTLDAIASAAFGVNLDSFSNPNSEFAKKGLQFQDIGVLKRALIILCVMFGLPAWITSRLPLSLFNRESMLFFANTLKETRNYRIKNNVRRNDLLQLLLDAEVAPVEVIDETDEELNNAKREVIDEETALAQSVFFFLAGFETSSTQLSMACYELAKNKDIQDKLRQDIIKNWNEEELTYEALSSMTYLDMVLSETLRMHPPVARIERVVTKPIILNGLKLEVGTKIAVPTYGLQQDPEFYPEPMQFIPERFTPEEKAKRSPYVYLPFGAGPRNCIGLRFSAISTKICTSYLLKHFEIDVCEKTPIPFEFDRQTVFLKPKDDLYLKLTKI
>TRIPA_H9TUR5Q02GO019_31_321
PQNEAGYHGKISLMRSSSADPTTITEDNIQTFSEYLFFIHKGGFYKFAQPMLLIRDEKLLKTILVKDFNSFHDNDVFVSERLDPLLAYNPFILKGER
>TRIPA_IAZY42G02JZFDE_243_527_r
EAGYQRKISLMPFQLCRNPTTITEDNIQTFSEYLIFIHKGGFYKFAQPMLLIRDEKLLKTILVKDFNSFHDNDVFVSERLDPLLAYNPFILKGER
>TRIPA_H9TUR5Q01C7SGR_340_558
WRKIRTTHIGTLTPAKLKGMVPFTVDVCKNLVTFLESKLSFPIEAKDLCASYATDNVASCAFGLQCDSLVNPN
>TRIPA_H9TUR5Q01EKEC4_100_636
NLFLLRVFNIMFSILFSIVLGIFTLMYLYFKWKYSYWKSRNVPYISPVFPFGNISDLVFLRRTVGELYDEFYWKFEGKPLGGFYKFAQPMLLIRDEELLKTILVKDFNSFHDNDVFVSERLDPLLAYNPFILKGERWRKIRTTHIGTLTPAKLKGMVPFTVDVXKKFGDVYLKANSHFQ
>TRIPA_H9TUR5Q02HR8VJ_3_413
TSVALTFALFEIAANPEIQKKLREEIKTVVKDVNEIDFDTLWSLQYLDMVVSEALRKYPPVNLLSRLCVRESLLDGIKVKPGTKVFIPVYGIHRDPKYYPEPEKISPRKIFKKKKRSEMNKFIYLPFGEGPRTCLGK
>TRIPA_H9TUR5Q01AW3IA_2_370
IDGVETTSVALTFALFEIAANPEIQKKLREEVKTVVKDVNEIDFDTLWSLQYLDMVVSEALRKYPPVNLLSRLCVRESLLDGIKVKPGTKVFIPVYGIHRDPKYYPEPENFSQKKFLPERFSKEKRSEMNKFIYLPFGEGPRTCLGNKFAQTEVKVALVVLLSNFHL
>TRIPA_H9TUR5Q01CPHYI_138_554
QVDNDESLRLHPPLPFVSRTCTQQTVLGGLEINPGIKVFTSIMGLHKDAEYYPEPEKFIPERFSEENKVNLNKDAYIPFGEGPRRCLGAKFALTENKMALAAILLNYRLTLAEDTPVMNYDDKSTFFTSPKGKINIKFE
>TRIPA_IAZY42G02HO19U_1_459_r
GSEVIASSSATVIQKITVLYFRKLKKNMLVNIQSDLIVIFANIAFVLLSIWFILCMYLSWNDNYWLKLKIPFVEPTKLFGNIKDVILMRRTIGEVYQEIYRKLGDKPIGGFFKLRQPMLMVKDPELVKEVLLDKFNYFQANDIHVRRDANPLL
>TRIPA_isotig03822_1_684
SMLIKESEADGEGTVYNYGKITGLCMTLFLDGYFMSVNPLSYCLYDLANNEHIQFKLMDEMKSLEIITINDINLNKIQKMTYLDMILSESLRLHPPLQAITRVCTKKTSLKLDQHEYPVDVGTPITVPIYALHMDTKYFENPTEFIPERFTSEAKLKRNDYVYLPYGRGPRACPGEKFADLILKVAILSILVHFRMRLRDPLKGLKQDPRSSVINSVRGGVLVAFSEK
>TRIPA_H9TUR5Q02GMBNW_89_382_r
FKLREPQLMLRDLDLIKIVCVKEFKCFRDNDINLDPSVDTIFAMTPMVAKGEIWKYIRYVHSKSPIAKEIKEMFSLIIESSKNLIQFIENNEGKVLKI
>TRIPA_isotig02449_146_439
ASTPLLAKGEEWKALRSFHSQNQSSGKIKGMFTLMLDVCKDMLYFLQQNEGKPIEAKYFSGQYTTDVVASSVYGLKTNSFLDPKAEFRKMSGKIIPKLAKILRLRFMSKEVSNFFVKVVADLCEYRKTNKVSRADFLQTMLDENLKSDKPKYTFEEIAAHTMTFFLDGYETSSTLMAYCIYLLSLHPEHQEKIRDEIKEEGQISYEGIHTYKYLDAVVNETLRMYPPGLLLTRLCTKDITLKAGEKSYPMTKGMTIAMPVYALHHDSAIFPEPEQFIPERFYEKQAPAAFLPFGMGPRACLGSRFAMTQVKTGIAYLVQHFRIFPRDSDGKLPTIDKHSPFLMPPKTGLWVKFESI
>TRIPA_isotig02950_166_1170_r
AHDMMRKYSTDIVGCCAYGIESNSFKDPNSDLRQISKALFDSSYKGNIALLCALYAPKLGNLLKFKILTDEASQYFVDFVRATYKYRVENGIQRNDYLQSLINANEEAIAHGQKPLHNDVELAAHCMTFFLDGFETTAILLSFIAYELSINPEIQITLRDEIKLNGEKIEDFDFDTVYKLDYLHMVVMEGLRKHPPGTTMARTCTKKSVLKSADKEVQVEEGVPVILPMYSIHNDENFFPNPETFDPLRFTEENQAKRPQFAHFPFGGGPRSCPGHKFALTMVKLGIISLLLNFRLIPKEIPIGSVEYNPMNTFFHTALHGLWIKYVPINSFEYH
>TRIPA_isotig03107_80_916
PNQTGLVTMMTFFVPSLLYFFRMISKDVSDYFVQIIKDTIHYRETTGVQRDDFLQHMIKALKENQKDNDHVLITSQCFGMLLDGFFTTSIAMSFVLYELAMHPEIQENLRKEIQSFGENITDFDYDKVQMLNYLDMVVHEGLRLHPPLQTLTKLCTKNTVLSCNGTDYKVEKGTAVAIPVTAIHMDEKFYPRPKEFIPERFSEEQKAARDRYLYLAFGEGPRICLGMKFAILQIKLGIIAILLNFAVTPRDKKPIELDPNSLLFHTAKGGLWLIFNKIF
>TRIPA_H9TUR5Q02IOQTM_3_203
VGIRFALTQIKLALISVLLKFRVNLSENCKGPLKLDPKSTYLHTADGGLWLRYEDFSGKGSNHFNVI
>TRIDI_H9TUR5Q02GDHJA_1_612
VIAGFDAPAVTSAATLLMLAMFPEHEEVVYREQVEILGEDLSVMPSENDFAKMYYLDRVIKETQRIFSAMGILRSVKEDITLDDQFKLPKGCTVYISLYDLHRDPSNWSHPNEFYPDHFLPEETARRPKGTYLPFSGGPRACPGPQFANIVMKVLLSRIIREYKFQTDKKFENLQFKYSLLMEPEDGFMMKVIRRNQPINCNQT
>TRIDI_H9TUR5Q01EV2MC_2_622_r
HIVGDILKGRIKQNMLSEEWDNTEPKFYSDVLIKKAKEHGLSHEQLARLASDYVIAGFDAPAVLGAATLILLAMFPEHEEAVYREQVEILGKDLSVMPSWNDLSKMHYLNRVIKETSRIFCPIAILRTLKNDIALDDQFSLPKGSSVYISIYDLHRDPSNWSHPYEFYPDHFLPEEVARRPKGTFLPFSWGPRGCPGVDSIKLTSII
>TRIDI_H9TUR5Q02GTWJJ_3_173
VGLLNPKHIEIVLSSKDALDKDSIYKILRVFGTGLFGANGTRWKELRKPLNKLFSKK
>TRIDI_IAZY42G02FQVMM_3_224
RPKDCYYPFSWGPRSCPGSFYAMIVNKILISTAIRKYKFETDLKFEEILIKYSVLLEVSQGYMIRIKQRISQNN
>TRIDI_IAZY42G02IZKUL_337_657_r
FDTSAVIISHALLLLAMYPEHQEAVYLEQVAILGDDPEVAPTWEQLSKMDYLTRVLKEVMRLYSGPATFRKLTSDVDLGKYKLPEGATIFISFHNVHRNPNFWSHPNFYPDHFLPEECAKRPNDCYFPFSLGPRSCPGSVHAMIVNKILISTAIRKYKLETDLKFDQLLIKYSVLLEVSQGYMIRIKQRISQNN
>TRIDI_IAZY42G02F0WUU_214_567
KSLEILGSQENIGKGVEYEPLSKWLNDGLLLSIGEKWRSRRKLLTPTFHFKILEENLNSMEKHARKLVNILLQVKDEEIDIHEHVTLCALDVICETAMGIQLKAQDNLSKDYVNCVKR
>TRIDI_IAZY42G02F3SU6_3_314
PAGTALSNKLIFFTIEMKNNFPNPEEFNPENFLPENSVKRHPYAYIPFSAGPRNCIGQKFAMLELKSVLSKIIINFIIEPSCDTWDVVEDPSIVFQCIGGHKIN
>TRIDI_IAZY42G01BANGA_3_431
CCGEEGVKRKTAFLELLLKMKMRGSSAFQTDNDVREEVDTFLFEGHDTTTAAIGFVLVLLSRHSKVQEEIYSELVEIMDSQDFHHISYENLQMMKYLECVIKEEDLHLPSGYTIPAGTALLISLXFLHRNEKYFPNPEEFNPENFLPENSVKRHPYAYIPFSAGPRNCIGKKFAMLE
>TRIDI_IAZY42G01BSSR6_2_523
SKVQEEIYSELVEITDSQDFHHISYENLQMMKYLECVIKESLRLFPSVPVIGRQIFEDLHLPSGYTIPAGTALLISLYFLHRNEKYFPNPEEFNPENFLPENSVKRHPYAYIPFSAGPRNCIGQKFAMLELKSVLSKIIINFIIEPSCDTWDVVEDPSIVFQCIGGHKIKLRLR
>TRIDI_IAZY42G01CDZT4_3_278
SLYFLHRNEKYFPNPEEFNPENFLPENSVKRHPYAYIPFSAGPRNCIGQKFAMLELKSVLSKIIINFIIEPSCDTWDVVEDPSIVFQCIGGR
>TRIDI_H9TUR5Q01EQ552_301_504_r
VVIPKGVNAVIVPYMGAQNPRFFQNPEVFDPDRFFTRILLKAGIPYSYIPFSAGPRNCIGLYFFSLSL
>TRIDI_isotig04912_3_620
EEVDTFMFEGHDTTSTAITFALYLLGCHPEIQEKTYEELYDIFEESDRAANSVDLHKMPYLEMVIKETLRLYPSVPYISRALTEDLILPGNVTIPAGVNVILLPYLLHRDARYFSDPDVFNPERFTVENCKDRHPYSYIPFSAGPRNCIGQKFAMMEMKIVLSTIIRFVKIESVTKPEDVKMFPFVILRANEPVLIKCEPRIIVKC
>TRIDI_IAZY42G02GWS1R_279_485_r
YPYAYIPFSAGPRNCIGQKFAMMELKVVLSTLLRFAKIESVNEINYTNLIPVAILRTIDPIQIKLISRC
>TRIDI_isotig02937_21_785
NFYKILNYLHNFTENVIQNRKKDYLSNKEDFEEECEEDDVEHFGKKKKAFLDILIEIEGKSKNTFSDKDIREEVDNFMFAGHDTTSTCLTFTLYLLGNNPQVQEKAYEEMYGIFGDSDRAVTNKDLHEMHYLEMIIKESLRLYPIVPYISRLLTQDLVLKDNVVIPEGVNVGIIPFLIHRDPRYYPNPEVFDPERFTLENCKKRHPYAYIPFSAGPRNCIGQKFAMMELKVVLSTIMRFAKIESVNEINYTNLIP
>TRIDI_H9TUR5Q02HKS3L_278_451_r
FFEPWFGNGLLISNGDTWKTHRKMIAPTFHLNVLKRFMDEFNKNSKCVIDRMTKEKSKAFDCHDYMSECMVETLLETVMGVKQANQGRNCLTYAMSVLDMCDILHTRQTRLWLRPDXIFRWTNMAKEYDRNLGIIFNLTNKVF
>TRIDI_H9TUR5Q01A68VE_3_719
DKAPEYRYFEPWLGNGLLISTGAHWRAHRKLIAPTFHLNVLKSFIGLFNRNSQAVVAKLKNEVGREFDCHDYMSGTTVEILLETAMGVNKKTQESGFEYAMAVMKMCDILHLRQTKLWLRPDLIFQFTKYGKLQKQLLDTIHGLTKKVLKIRKEEYVKNGNSLGLAQQESIKVDPNENEKFANDQNFSFGHSKGLKDDLDVDENDVGEKKRLAFLDLMIGQCSKWELVLTDGGKYRNQR
>TRIDI_H9TUR5Q01C7T59_283_495_r
PRAFSAGPRSCVGRKYAMLKLKILLANILRKFRVKPGKAIKEWKLQGDIILKRTDGFEISLESRNVVKVSV
>TRIDI_H9TUR5Q01CKQV9_3_413
PPVPVIGREIEQEIKLASRDVSIPAGCSVLIPTFKLHRRSDIYPNPEEFDPDRFLPENSCTRHYYAYIPFSAGPRSCVGRKYAMLKLKILLANILRKFRVKPGKAIKEWKLQGDIILKRTDGFEISLESRNVVKVSV
>TRIDI_H9TUR5Q02FO4DO_278_637_r
PEMCPSPAGCSVLIPTFKLHRRSDIYPNPEEFDPDRFLPENSCTRHYYAYIPFSAGPRSCVGRKYAMLKLKILLANILRKFRVKPGKAIKEWKLQGDIILKRTDGFEISLESRNVVKVSV
>TRIIN_IAZY42G01CJHE8_88_570
CYKMLVLSALITALVIYTLWEAIKYIIWARRAANICHNIPGPKPWPIVGNGLMLANVKNAEDAYKFIMNVYSEYCKPPAKLIKIWLGPKLMIAVTNPKHIERILTSSDALQKDSIYNILTILGNGISVSNGKEWEELRKPLNKILTKKLIESNLDVFFVEI
>TRIIN_IAZY42G01CLXWA_1_702_r
TIANYWKYFVFFKVSDLQDLFNILFGLLKKYTIVPDIIGKIWLGPNLYIFLGNPMHVKALLSSKDALQKDPNIYDFIETMGNGVFVTSNGRAWQEMRKKLDKQLTTRIIESNLDVFSEKALKFCEVLNKYADTGKVFDVRHYAVNFAVDSLSVSTFGYNLNELEKDKHNLGEVAERLVENIAKYVLKFPFAIGAPYTDIFLRKYTKPIRNAVYEMLQGRMENKKLGDKMDRTYY
>TRIIN_IAZY42G02GI5MB_2_733
LSSKDALQKDPDIYDFFGILGNGVFVRNGRAWEELRKPLDKQLTKRMIDSNLDMFNEKALKFCEVLNKYADTGKVFDVKHYVANFAVDTFSVSTFGYNMNELEKDKHDLGEVTDRALENMAKYLVKLHRNPSFWSHPDEFYPDHFLPEECAKRPKYFPFSWGPRSCPGSIYAMV
>TRIIN_IAZY42G02JZW8Z_2_376
VIILAVILCLRYLIKTVLWVIRAANMTANIPGPKPMPIIGNILLFAKVSKLEELFNVLFDLLKKYAIAPDIIGKVWAGPNLYIFLGNPTHIKALLSSKDALQKDPDIYDFFFFLEFLGNGVFVRNGRAWEELRKPLDKQLTKRMIESNLDMFNEKALKFCEVLNKYADTGKVFDVKHYVANFAVDTFSVSTFGYNMN
>TRIIN_IAZY42G01AOCOW_3_452
KVENMIGISVFILAVTYCLWYFIKTVLWVIRAANMTANIVGPKPLPIIGNALMYVRISNTDDMFKTLNDFMNTYSIHPDYISKTWFGPKLFIMLGNPTHIKALLSSQNALQKDALYEFLATFGNGLVVKNGREWQALRKPLDKLLTKKTD
>TRIIN_IAZY42G01A3QDB_6_446
VENMIGIYVLIWAVIFCLWYFIKTVLWVIRAANMTANIVGPKPLPIIGNAMMFLKVSNTDELFKGMNDFMNVYSIHPDYITKIWFGPKLAIGLGNPTHIKALLSSKNALQKDAIYEYLATFGNGLLVKNGREWQALRKPLDKLLTKK
>TRIIN_IAZY42G01DT0VR_3_659_r
SVRQNMTANIVGPKPLPIIGNAMMFLKVSNTDELFKGMNDFMNVYSIHPDYITKIWFGPKLAIGLGNPTHIKALLSSKNALQKDAIYEYLATFGNGLLVKNGREWQALRKPLDKLLTKKMIESNLEMFYGKASKFCKVLHKYADTGKVFNVKRYVANFAVDSLSGKFKFPEGATVYISFYNLHRNPNFWSHPNEFYSSIHFLPEECAKRPKYCYFPFNW
>TRIIN_IAZY42G02FUG6B_139_486
NCVKRISVLTMYRMQNLYLHRDWIFGLTPKGVEFKKHLNELHNYTLKIIRERKQEFLESKQNMAEGDHDNYVQAKRRKAFLDLLLELDTDNKLSEIDIREEVDTFDIHEHVTLCALDIICETAMGIQLRAQDNLSKDYVK
>TRIIN_IAZY42G02HUVOO_2_181_r
QNGDGLTDQEIKNQVNTIMFEGHDTTAAGSSFFLSVMGARQEIQERCLEEIDAILEILTE
>TRIIN_IAZY42G02IIAEL_2_598_r
YGGNVLLVNGRIGGKQRRIQEGTSLTYAMSVIGVCAIFSHTRQTRLWLRPDSIFRWTNMAKEYDRNLAIIFNLTNKIFKTKKEDYNQNKVSDVHDKEEQLVPDTKELSTNDKFSYGKSTGIKDDLDTDENEIGEKRRLPFLESMIERAQNGDGLTDQEIKNQVNTIMFEGHDTTAAGSSFFLSVMGARQEIQERCLEEI
>TRIIN_IAZY42G02IC3A0_3_533
HATKGFEYELLKYWLNEGLLISSGEKWRHRRKLLTPAFHFRILEDNLQSLNKHARYLLRNILNKEGAPFAADQLVTLCTLDVICETAMGISLNSQDNQAMEYVDAVKRLPGLLVDIVRKFWKRKGWLYYVTISGRNYRKSLTTLHNFTEKIIQERKLSYSLELSKNNSNLESEELLK
>TRIIN_H9TUR5Q02GDGOY_1_264
GAXAXXLSRHRKVQEEIFSELVGIMDGQDSHHISYENLQMMKYLECVIKESLRLFPSVPVIGRQIFEDLHLPSGYIIPAGSSFANKLL
>TRIIN_IAZY42G01AJ7M5_145_357
LEEIFSELVGIMDGQDSHHISYENLQMMKYLECVIKESLRLFPSVPVIGRQIFEDLHLPSGYIIPAGAALL
>TRIIN_IAZY42G02F29WD_102_332_r
ILQDNLPCINKHAKLLLRNMINENGKPLIAEEFITLCALDVICETAMGYSMNAQDNNAKEYIQAVKRIQMMVVRRVYILFCPGEKWRRRRKILTPAFHFRFYK
>TRIIN_IAZY42G02HMIRE_5_412
PIEHMNLEERTVSLMSQIPGPKGFPLIGMAAYTVTLSKEGYLPFLKNLMDQYPRLTSLWIVGMPFVLMHDPDDIEVLLTSVHHIIKGIEYEPITPWLREGLLNSTGEKKKWRRRRKILTPAFHFSILQDNLPCI
>TRIIN_H9TUR5Q02G7S7Z_2_247_r
LNYLHKFTENIIRNRKMDYLTENKSEEEENFGKKKKAFLDILIETDRKGXSKFTDKDIREEVDTFMFEGHDTTSSCLMFTLY
>TRIIN_isotig02841_477_587_r
RKVQMLVLIPFTLHRDPRYYPNPEVFDPERFSVDNFMFAGHDTTSTCLTFTLYLLGKNPQVQEKAYEELYEIFGDSDRAVTNQDLHEMHYLEMIIKESLRLYPSVPYISRLLKQDLVLKDNVVIPEGTNVGIFPVENCKKRHPYAYIPFSAGPRNCIGQKFAMMELKVVLSTILRFAKIESVNEINYSNLKPVAVLRTIDPIQIKLISRF
>TRIIN_IAZY42G02JO3N4_69_521
KKYGHITRLWLGNMLTVFLSDADDCEVILKDTTHLTKSVLYSLLHPWLGTGLLTSTGEKWHKRRKAITPTFHFKILEEFINVFNKNGNILIECLSKHCDGFTFNVQPLISRYTLDVISETAMGTEINAQIHHNSTYVQAVRRMCELLSDRF
>TRIIN_IAZY42G01A3Y1P_603_926_r
YLIYYTEMLQTYPEPEKFDPERFNPNNSKDRHPYAFIPFSAGPRNCIGQKFAMLELKTILSTILRSAELESFTKAEDMKLVPLIILRSSLPILIGIKPRHVQPFTEIY
>TRIIN_IAZY42G02H3SIG_2_217_r
LWFFFLLIFFLLSLFSFQVDISYQKGTNVLVLTYVLHRDPEIFPEPDEFRPERFFPENSKGRHPYAYVPFSA
>TRIIN_IAZY42G01DQU20_287_481_r
GPRSCVGRKYAMLKLKILLANILRKFRVKPGKPIKEWKLQGDIILKRTDGFEISLESRNVVKVSV
>TRIIN_IAZY42G02J2CPD_155_469_r
SFREEYQDMGKAWMGPRLYIGLINPKDIEIILSSSVHLKKARDYSFFEPWFGNGLLISNGDTWKTHRKMIAPTFHLNVLKRFMDEFNKNSKCVIDRMAKEKGKPF
>TRIPA_H9TUR5Q01D8TRL_68_451_r
RRRCWFRKKWKLLRKPLNKLFNNKMLVESWDVFDKYGETLCNLLAEKAAEHKPINMKHYINRYSVDCASRTHLLFVSNELEINNYDFLKKVEKTFEESMATAVRPTRWIKFIFDRSSEGIALKNTAMN
>TRIPA_H9TUR5Q02JDZGW_3_533_r
NCGWGSKLLICLANPAHVKAVLSSQDALQKDSIYEFMAIFGNGILVRNGREWQVLRRPLDKLLTKKMVESNLDVFNEKALKFCEVLNKYADTGEVFNVKHYVANFAVDSLSVTSFGYNLNELENDKHNLGEVTERIMENIVKYITQYPFKMGAKYAGLRVRKYVKPLWNAANEMLQG
>TRIPA_IAZY42G02H4UK2_29_772
NIICKMFALTVLCIILVIFYNIRYIMKTIKWVIRASKMAAKIPGPKTWPLIGNGLFLAKIKTAEDAFVCLTSLYNDYGSSIGMFKLWVGPRLGIVVTNPKYIETILTSPDASRKDPVYKFIGLIGNGLFVRNGRKWEELRKPLNKMLTKKMIESNVEMFHEKSIKLCKVWNKYIVSGQTFNLRHYATNFSLDTLCVSNFGFDLNELENEKHNIFELVESAVQAMFNVIKDFIHLIYFQWLNISKSGKN
>TRIPA_H9TUR5Q02IJ20E_2_709_r
GFASLEYNIAKKIGEDIDGTPSFYSDVLLQKAKHYNLTWEETGKLATDFLVAGFDTSAVTVSYILLMLAIYPEHQEAVYQEQVDILGEDPEVPPTWEQLSKMDYLTRIIKEVTRLYCPPGIFRNLTKDLELGGEYKLPRGCTTFILFYYLHRDPALWSRPNEFCPDHFLPEEIARRPRGAYFPFSWGPRSCPGSVYAMAANKTLVSTVIRRYKFETDLTFDKLEYKYSLLLEVSQG
>TRIPA_isotig04329_32_760
VYIIIYSLKTLYFHIRSTSKRNFIRLRFYKIIREIKNTFVIGFDAPAVTSAATLLMLAMFPEHEEAVYREQVENLGEDLSVMASENEFAKMYYLDRVIKETQRIFSAIGILRSVKEDITLDDQFKLPKGCTVCISIYNLHRDPSNWSHPTEFYPDHFLPEETARRPKGTYLPFSGGPRACPGPQFANIVMKVLLSRIIREYKFQTDKKFENLQFKYSLLMEPEDGFIMKVIRRNQPTNCNQTK
>TRIPA_H9TUR5Q02HYDZC_2_514
VPGEVWLQSLGMISQKMHYLNRVIKETLRIFSALGVLRTVKEDXPLDDQFKLPKGCTVYISLYDLHRDPSNWSHPQEFYPDHFLPEEVATRPKGTYLPFSWGPRACPGTQFAHTVVRILVSRIIREYRFETDKKFENLRFKYSLLMEPADGFMMKVIRRTANNQNQINSLN
>TRIPA_isotig03953_21_884_r
KALGCKIILFSFLTGRRWEEDKLIEILHEQTNKVIKGKSNQLSNEIFKQSCCGEEGVKRKTAFLELLLKMKIRGSSAFQTDNDVREEVDTFLFEGHDTTTAAIGFVLVLLSRHSKVQEEIYSELVEIMDSQDFHHISYENLQMMKYLECVIKESLRLFPSVPVIGRQIFQDLHLPSGYTIPAGTALLISLYFLHRNEKYFPNPEEFNPENFLPENSVKRHPYAYIPFSAGPRNCIGQKFAMLELKSVLSKIIINFIIEPSCDTWDVVEDPNIVFQCIGGHKIKLRLRK
>TRIPA_H9TUR5Q01C6OOV_96_482
MLIAIYTFIFIAVLMLLWTYMTVDKRFVMLGNKIPGPPGLPLLGNIFDIPGTGPEGLKYRRLLVKKYGHITRLWFGNMLIVILSDAEDCEVILRDTTHLSKSVLYSLLHPWLGTGLLTSSGEKGRKWHKRRKAITPTFHFKNLRRIHKYFNKNGNILIECLSK
>TRIPA_H9TUR5Q01AM39V_3_596_r
CCSTTCITGNSGADFMSLPIRYEDLVDIHLLAMHWKFVGGADKVFNKVMTHSYIYENVIKVWVGPRLLIFLTNPLDIELILGSNVHIDKAPEYRYFEPWLGNGLLISTGAHWRAHRKLIAPTFHLNVLKSFIGLFNRNSQAVVAKLKNEVGKEFDCHDYMSETTVEILLETAMGVNKKTQESGFEYAMAVMKMCDILH
>TRIPA_H9TUR5Q01CMDWX_292_546
EFLETLYQLSFREEYRDMGKAWMGPRLYIGLINPKDIEIILSNSVHLKKARDYSFFEPWFGNGLLISNGDTWKTHRKMIAPTFHLNVLKRFMDEFNKNSKCVIDRMAKEKSKAFDCHDYMSECMVETLLETVMGVKQANQGRNCLTYAMSVLDMCDILHTRQTRLWLSTGLHFQMDQHGK
>TRIPA_H9TUR5Q01DP9A5_2_325_r
FMDEFNKILNASLIELAKEKSKAFDCHDYMSECMVETLLETVMGVKQANQGRNCLTYAMSVLDMCDILHTRQTRLWLRPDSIFRWTNMAKEYDRNLGIIFNLTNKVFK
>TRIPA_H9TUR5Q01C46ZH_345_455_r
FFEPWFGNGPLISNGDTWKTHRKMIAQHFLKRFMDEFNKNSKCVIDRMAKEKSKAFDCHDYMSECMVETLLETVMGVKQANQGRNCLTYAMSVLDMCDILHTRQTRLWLRPDSIFRWTNMAKEYDRNLGIIFNLTNKVFK
>TRIPA_H9TUR5Q01CIPQK_188_544_r
EMCPSQQVAQCLYLLFKLHRRSDIYPNPEEFDPDRFLPENSCTRHYYAYIPFSAGPRSCVGRKYAMLKLKILLANILRKFRVKPGKAIKEWKLQGDIILKRTDGFEISLESRNVVKVSV
>TRIPA_H9TUR5Q02HIQ2V_49_399_r
SVMEIHGKHTEKMIAPTFHLNVLKRFMDEFNKNSKCVIDRMAKEKSKAFDCHDYMSECMVENTFRNGDGCKTSESRKELSHICDVSLGYVRYSSHTPDEVMASTGLHFQMDQHGKRI
>TRIPA_IAZY42G02JPK4Z_568_750_r
YNGHDTTAAGSSFFLAVMGAKQEIQERCLEEIDAFLIFGNSDRAVTFQDALEMKYLERCIMETLRLFPPVPVIGREIEQEIKLASRDVSIPAGCSVLIPTFKLHRRSDIYPNPEEFDPDRFLPENSCTRHYYAYIPFSAGPRSCVG
>TRIPA_IAZY42G02F7ST1_2_427
TLRLFPPVPVIGREIEQEIKLASRDVSIPAGCSVLIPTFKLHRRSDIYPNPEEFDPDRFLPENSCTRHYYAYIPFSAGPRSCVGRKYAMLKLKILLANILRKFRVKPGKAIKEWKLQGDIILKRTDGFEISLESRNVVKVSV
>TRIPA_H9TUR5Q02GNI76_22_135
NIGGNVVIPKGVNAVIVPFMVHRNPRFFPKKSRHPYSYIPFSAGPRNCIGLYFFSLSL
>TRIPA_H9TUR5Q02JERDP_404_553_r
RNPRFFQNPEVFDPDRFSPEYCKSRHPYSYIPFSAGPRNCIGLYFFSLSL
>TRIPA_H9TUR5Q02HD192_385_651_r
FLIVFLYNIGGNVVIPKGVNAVIVPFMVHRNPRFFQNPEVFDPDRFSPEYCKSRHPYSYIPFSAGPRNCIGLYFFSLSLNVSIGLLTNK
>TRIPA_H9TUR5Q02IBIHG_261_374
KHLKDMKYLEKVIKEVMRIYPSVPYIARLLTDDVQLSK
>TRIPA_H9TUR5Q01AXFIC_394_597_r
KTLRCFLTSVHHIIKRNRIRTDSPWLREGLLSSTGEKWRRRRKILTPAFHFSILQXNLPCINSMLNFS
>TRIPA_H9TUR5Q02JC9IN_402_578_r
RNKYGYLPFILHRNAKLYPDPLKFDPERFSIENSASRHPLFAYLPFSAGPRNCIGQKFAMMEVKVVLSTVLRSLHVQAVTKEDDLKVEPLLILRAEKPILIKVTPRT
>TRIPA_H9TUR5Q02IDHRF_54_302
KVVEELDEIFHGSNEPINKKHLKDMKYLEKVIKEVMRIYPSVPYIARLLTDDIQLKGNVTLPAGTNTVILPFILHRNKLYPDPLKFDPERFSIENSASRHPFAYLPFSAGPRNCIGQKFAMMEVKVVLSTVLRSLHVQAVTKEDDLKVEPLLILRAERPILIKVTPR
>TRIPA_H9TUR5Q02ICLXG_256_432
KVVEELDEIFHGSNEPINKKHLKDMKYLEKVIKEVMRIYPSVSYIARLLTDDIQLKGNVTLPAGTNTVIFILHRNAKLYPDPLKFDPERFLRHPFAYLPFSAGPRNCIGQKFAMMEVKVVLSTVLRSLHVQAVTKEDDLKVEPLLILRAEKPILIKVTPRT
>TRIPA_isotig02551_2_1144
KLLTPAFHFRILQDNLQSLNKHARYLLRNILNKDGAPFAADQLVPLCTLDVICETAMGISLNSQDNQALEYVNAVKRLPELVVDIVRKIFGREKNWLHYLTISGRKFRKSLTTLHSFTEQIIQERKCSYSLELSKTTSNMETEELLMPKSRKAFLDSLLELDLKYPNLFSDLDIREEVDTFMFEGHDTTSTAITFALYLLGCHPEIQEKTYEELYDIFGESDRAATSVDLHKMPYLEMVIKETLRLYPSVPYISRALIEDLILPGNVTIPPGVNVIVIPYLLHRDARYFSDPDVFNPERFSIENCKDRHPYSYIPFSAGPRNCIGQKFAMMEMKIVLSTIIRFVKIESVTKPEDIKMFPFVILRAKEPVLIKCEPRIIVKC
>TRIPA_IAZY42G01BMJBF_3_734
FTSTMILEFLLLLLMAILIIAILLLPYPLINLRPKTIWKMSKLPGPKGLPFFIGLAFRIATLRDIDFLPYFLATRRDYPRLAAYWLAGFPAVWLFEAEDIERILGSVQYIQKGAEYFFISPWLQDGLLLSKGEKWHQRRKLLTPAFHFKILENNLPSLNKNARYLLQNMLKKDGKPFIAHEDIVACTLDIICETAMGHSLNIQQNEGNIDYLKAVKRACTLVFDRFAKVSYTNEWLYALTTDCK
>TRIPA_isotig00411_1_432
HYLEMIIKESLRLYPSVPYFSRLLTQDLVLKDNVVIPEGVNVGIIPFLIHRDPRYYPNPEVFDPERFSLENCKKRHPYAYIPFSAGPRNCIGQKFAMMELKVVLSTLLRFAKIESVNEINYTNLIPVAVLRTIDPIQIKLISRC
>TRIPA_H9TUR5Q02H9T76_299_625_r
IPEGANVGIFPFLIHRDPRYYPNPEVFDPERFTLENCKKRHPYAYIPFSAGPRNCIGQKFAMMELKVVLSTLLRFAKIECVNEINYTNLIPVAILRTIDPIQIKLILRC
>TRIPA_IAZY42G02JWTX2_1_387
PYISRLLTQDLVLKDNVVIPEGANVGIFPFLIHRDPRYYPNPEVFDPERFTLENCKKRHPYAYIPFSAGPRNCIGQKFAMMELKVVLSTLLRFAKIECVNEINYTNLIPVAILRTIDPIQLINIKMLIE
>TRIPA_H9TUR5Q02F99K0_38_400
RRMLDNFMFAGHDTTSTSLTFTLYLLGNNPQVQEKAYEELYGIFGDSDRAVTNKDLHEMHYLEMIIKESLRLYPIAPYISRLLTQDLVLKDNVVIPGRSKCWHFSFPEGANVGIFPFLIHRDPRYYPNPEVFDPERFTLENCKKRHPYAYIPFSAGPRNCIGQKFAMMELKVVLSTLLRFAKIECVNE
